# Supplementary material for: Extracellular Vesicles of Streptococcus anginosus Mediate Gastritis via Epithelial Barrier Disruption and Macrophage‐driven Inflammation
Source: Adv Sci (Weinh). 2026 Jan 30;13(19):e12494. doi: 10.1002/advs.202512494 (PMC13045418; doi:10.1002/advs.202512494)
Supplement: Supplementary file 3 — Supporting File 3: advs74089‐sup‐0003‐Table S1.xlsx. [file ADVS-13-e12494-s006.xlsx]

## Sheet: Sheet1
Table S1 Protein expression levels in SA-EVs, related to Figure 6 and STAR Methods
Accession	Intensity	Score	Sequence length	Number of proteins	Peptides	Unique Peptides	Sequence Coverage (%)	iBAQ	Mol. weight [kDa]
A0A2T0G6D0	8376700000	168.76	351	8	16	16	46.4	322080000	37.084
A0A413KPI4	8126100000	323.31	420	4	17	2	39.5	279570000	45.165
A0AAD2T969	5996200000	323.31	658	12	24	20	41.8	141510000	72.354
A0A448AG11	3663700000	310.67	324	10	18	18	51.5	132960000	34.831
A0AAP2P185	2137900000	137.07	376	10	10	10	29.5	99531000	41.87
W1U0Y5	1561100000	102.25	727	10	13	13	19.1	47305000	79.231
W1TSA2	1484000000	140.89	274	4	10	1	39.1	75694000	30.442
E6IYG9	1062100000	54.101	469	11	9	9	19.8	45205000	52.346
W1TWE0	957640000	172	387	11	12	12	46.3	30472000	40.721
W1U0U2	896310000	172.54	500	12	15	15	32.2	25798000	56.218
W1TW33	736800000	259.39	652	11	17	2	30.1	16996000	72.378
W1TWF2	626070000	52.394	310	12	6	6	16.5	30947000	34.604
A0A3S4QR50	560790000	81.596	246	8	6	6	20.7	36141000	27.334
A0AAN4P9I8	541700000	98.215	589	22	12	11	24.6	15622000	65.97
A0A0P0NAC6	524030000	70.448	307	8	8	8	24.1	30254000	34.87
E6IYH0	498620000	289.81	659	9	19	4	37.8	10797000	73.164
A0AAD2T9K9	495320000	112.5	578	11	11	11	22.3	15419000	65.101
A0A448AIY6	452370000	72.826	302	11	5	5	21.5	20811000	34.046
A0AAN4T6A9	391750000	89.161	353	11	8	8	28.9	15786000	38.948
A0AAN4P9G9	385600000	92.505	231	2	7	2	34.6	30249000	25.852
W1TSE9	380720000	34.772	308	8	4	4	11.7	45838000	34.502
A0A2T0G392	368010000	108.82	511	9	13	13	24.1	10186000	55.655
A0AAN4T5S5	366030000	101.35	297	11	9	9	27.9	17162000	33.497
E6J0N4	276670000	77.107	521	11	7	7	21.7	9127900	57.581
I0SJD5	201700000	137.8	236	9	5	5	29.2	12738000	25.577
A0A3S4M311	194590000	72.728	588	11	10	10	19.6	4909900	65.121
A0A4U9ZRA6	186700000	31.252	586	11	6	5	9.4	6437900	64.879
A0A412PQJ2	174070000	54.951	419	3	6	6	15	7253000	46.348
A0A2T0FQD1	156300000	42.64	246	10	5	5	24	9944300	27.812
A0A418G8N4	152670000	27.459	254	10	4	4	15	6942900	28.19
A0A2I1UXK5	145640000	68.954	406	9	5	5	13.5	4343700	45.507
W1TUQ2	103600000	53.212	385	9	3	3	6.8	4504100	44.204
A0AAN4P9A0	103320000	194.72	540	11	5	5	12.4	2828600	61.019
A0A2T0FXQ3	92810000	33.99	252	9	1	1	2.8	5459400	27.905
A0AAD2T8F5	87249000	36.615	250	8	4	4	16	4789900	28.488
A0A412PPD5	82990000	20.551	404	11	3	3	8.4	4589000	44.395
A0A412PMD6	80576000	23.772	354	8	3	3	10.5	8057600	37.668
W1TZA1	79113000	20.208	289	8	2	2	9.7	13186000	30.98
I0S7P5	79040000	13.211	280	7	2	2	10	6586600	31.757
A0A418G7L9	71127000	63.675	307	11	4	4	16.3	4741800	34.177
A0A3S4M1J6	65063000	60.678	513	11	3	3	5.1	2098800	58.278
W1TT14	61938000	25.522	210	10	2	2	10.5	4764500	23.492
W1TU14	58738000	44.962	559	11	3	3	5.7	1802800	62.075
W1TS45	44246000	79.16	441	11	2	2	6.8	1405800	48.236
W1TYD6	41675000	25.309	356	11	3	3	9.3	1667000	41.032
A0AAN4T5B6	34493000	30.038	1121	12	3	3	3.6	556330	123.85
A0AAP2K910	32501000	28.696	267	10	3	3	13.9	1805600	30.317
A0A2T0G080	30679000	22.715	334	10	2	2	9.3	1417700	35.066
A0A2T0GA94	27716000	22.035	243	10	2	2	8.6	2132000	26.9
A0A2T0G0U1	22290000	7.0692	230	10	1	1	3.5	4458000	24.449
A0AAP6BPV7	21271000	19.863	659	1	14	1	28.2	494670	73.212
A0A412PQU5	20623000	36.293	621	2	3	1	5.5	515560	70.995
A0A0P0N9P9	18450000	10.159	230	7	1	1	9.1	1419200	25.585
A0A448AHR6	17905000	37.771	632	11	3	3	5.7	596830	72.025
A0AAP6BPW8	16393000	6.3272	652	1	16	1	29.1	390300	72.441
A0A2T0GA75	14413000	6.5072	269	11	1	1	5.9	1201100	29.6
A0AAD2T6S4	13988000	13.164	150	17	1	1	6.7	1165700	16.886
I0SHV4	10713000	6.3756	257	8	1	1	5.4	2142700	28.823
A0A3S4QQN7	10149000	28.267	209	10	2	2	12.4	609230	23.381
A0A3S4QMG8	7406300	12.664	941	11	1	1	1	157580	104.12
A0AAP6BNF2	6217400	12.976	277	10	1	1	2.9	365730	31.725
A0A413KTH3	5328700	14.718	231	2	5	1	28.6	444050	25.866
A0A0P0N7T0	0	42.343	662	10	0	0	0	0	75.735
A0A3S4MT72	0	16.395	462	9	1	1	2.2	0	50.527
A0A2I1UWR1	0	15.689	247	4	0	0	0	0	27.52
A0A412PMI7	0	7.1656	511	4	0	0	0	0	58.439
A0A2T0G1U8	0	6.3318	239	8	0	0	0	0	26.364
E6J2E0	0	5.9671	425	10	1	1	2.6	0	45.821
A0A412PQV7	0	-2	491	2	1	1	2	0	55.581
