# Supplementary material for: Extracellular Vesicles of Streptococcus anginosus Mediate Gastritis via Epithelial Barrier Disruption and Macrophage‐driven Inflammation
Source: Adv Sci (Weinh). 2026 Jan 30;13(19):e12494. doi: 10.1002/advs.202512494 (PMC13045418; doi:10.1002/advs.202512494)
Supplement: Supplementary file 4 — Supporting File 4: advs74089‐sup‐0004‐Table S2.xlsx. [file ADVS-13-e12494-s010.xlsx]

## Sheet: Sheet1
Table S2 The genes highly expressed in the stomachs of mice that were gavaged with SA-EVs(P<0.05),related to Figure 7 and STAR Methods
Gene name	PBS1	PBS2	PBS3	SA-EVs1	SA-EVs2	SA-EVs3
Cpb1	83	58	83	35989	35866	39366
Cela1	532	300	584	35633	35730	40227
Cyp2e1	116	75	84	2159	1914	2254
Cel	602	487	652	45358	45538	48348
Hspa5	22413	15652	24200	52607	51595	56479
Alb	80	72	138	11221	11501	12361
Prss3b	3	4	15	38226	37295	41126
Herpud1	6848	5155	7821	17839	17510	18738
Ctrl	4	12	14	16032	15788	17348
Ctrb1	17	4	28	61204	60889	68843
Trf	1501	989	1612	5131	4855	5523
Rnase1	344	282	423	13411	12602	14498
Try5	20	5	26	31138	29136	34091
Scd1	9118	6276	10270	37683	36114	38787
Pnliprp1	1493	1113	1684	16383	16157	18549
Pnlip	21	5	29	66600	66001	74360
Dmbt1	4129	3372	5348	33860	33529	35642
Try4	567	450	591	46927	44393	51029
Prss2	3	10	14	35653	33367	39263
Cela2a	57	27	68	43434	42377	45151
Reg1	26	24	45	8546	8610	9551
Klk1	170	101	152	4286	3886	4320
Sprr2a3	4339	2854	4426	11319	11075	12615
Sycn	24	12	28	4034	3934	5060
Rnf213	2958	2224	3429	7905	7877	8492
Oasl1	1629	1164	1824	4959	4719	5123
Txnip	18633	13118	20754	34491	32711	35790
Fkbp5	2829	1993	2967	6655	6458	7279
Clca1	64	53	67	1288	1420	1377
Zg16	2	8	9	9269	8370	9813
Ddx60	193	105	229	1595	1534	1734
Oasl2	625	349	686	2741	2697	2925
Pigr	288	203	345	1760	1642	1803
Cela3b	1	5	9	13542	13341	14377
Pnliprp2	3571	2482	3867	7346	7354	7825
Lgals9	11337	8342	12467	20868	19673	21701
Cpa2	0	5	10	10747	9945	11035
Krt20	2954	1981	3207	6167	6120	6901
Hsp90b1	10198	6782	11022	17192	17475	19192
Lbh	6738	4667	7628	12182	11851	12612
Gprc5a	1551	1198	1808	3941	3915	4211
Dnaja1	4814	3190	4867	9780	8854	10220
Hsph1	4545	3091	4702	8820	8301	8928
Ctrc	3	4	6	6572	6846	7723
Cfd	48	34	88	925	879	1044
Stat1	2074	1462	2237	4632	4554	4640
Creld2	1079	812	1209	2820	2745	3046
Fut4	1977	1313	2162	4119	4186	4591
Spp1	74	65	72	1057	824	943
Mcpt1	147	67	112	983	975	1135
Gp2	3	2	5	7474	7115	7785
Zbtb16	522	393	658	1863	1801	1905
Irf7	585	428	632	1767	1789	1864
Rasef	2016	1375	2099	3961	3895	4187
Tor3a	2357	1718	2679	4571	4556	5218
Mcpt2	134	118	140	1052	928	955
Dnajb9	2639	1711	2564	5146	4886	5535
Parp14	763	627	835	2365	2207	2383
Hsp90aa1	4687	2807	4836	9041	8435	9305
Gkn3	696	492	711	1870	1893	2033
Thrsp	420	303	452	1367	1461	1570
Cwh43	2918	2174	3329	5273	5327	5882
Hmgcs2	2094	1472	2172	3928	3919	4321
Bpifb1	2689	1870	2870	4960	4612	5101
Irgm1	631	535	807	1997	1958	2241
Stat2	1282	1016	1540	2964	2934	3312
Ifi27l2b	1730	1127	1867	3366	3269	3683
Mx2	62	27	79	720	681	655
Rigi	929	681	1033	2135	2197	2423
Ttr	2829	1678	2953	5861	5212	6192
Rtp4	372	209	436	1375	1289	1531
Adipoq	64	64	81	666	631	653
Sult1d1	3340	2222	3280	5680	5668	6076
Serpina3k	6	4	11	808	851	836
Bmal1	238	201	398	1365	1339	1420
Tat	9	3	22	643	594	590
Isg15	410	237	391	1255	1252	1515
Try10	753	508	797	1763	1698	2002
Syvn1	1803	1442	2373	4276	4055	4308
Serpina1b	46	34	54	472	476	562
Plin1	35	33	71	567	611	552
Mat1a	65	44	79	675	492	704
Nupr1	3662	2277	3644	6136	5843	7038
-	42	40	71	3911	3888	2476
Reg2	1	4	0	7440	7044	7962
Usp18	312	157	214	1156	1178	1203
Apol9a	139	111	141	677	646	766
Tent5a	2029	1238	1965	3634	3774	3850
Bnip5	238	175	264	836	870	905
Hpx	55	43	53	484	448	463
Eif2ak2	761	499	698	1710	1629	1931
Fos	983	807	1149	2205	2152	2348
Prss3	0	4	1	4806	4613	5117
Ifit1bl1	32	14	22	365	388	396
Cidec	260	183	324	840	905	986
Tc2n	1461	1000	1638	2555	2564	2774
Npas2	80	68	86	464	601	652
Styk1	571	408	545	1358	1338	1405
Ambp	9	12	18	331	329	424
Aldob	110	105	130	578	571	635
Gc	496	354	630	1255	1279	1405
Parp12	1478	1060	1794	3168	2668	3218
Serpinc1	19	13	10	304	336	389
Pck1	3	1	4	903	861	954
Hp	52	52	53	381	428	527
Oas3	172	133	204	757	640	673
Ifi44	153	72	131	576	557	675
Msi1	368	277	405	913	926	1011
Cpa1	5	10	1	33887	33622	37125
Mx1	130	92	152	614	543	521
Parp9	979	657	988	1957	1696	1903
Ces1c	3	1	5	582	545	559
Ifit1	53	25	77	393	364	441
Oas2	415	296	454	1024	1142	1035
Fabp4	3120	1766	2947	5141	4552	5451
Gm12888	421	323	421	985	1024	1098
Uox	14	11	16	246	245	284
Cps1	3	1	2	824	834	762
Muc4	96	96	160	560	502	554
Ifih1	393	267	460	1074	894	1002
Xaf1	289	191	336	777	709	836
Cdo1	735	425	683	1483	1288	1565
AA467197	1093	543	969	2003	1986	2409
Tdo2	18	17	26	243	226	273
Fga	4	1	0	907	803	1036
Frk	639	364	614	1294	1165	1310
Rgn	19	18	18	217	257	264
F2	54	39	67	304	344	328
Il2ra	66	34	69	314	344	321
Ahsg	155	138	116	1235	1255	1490
Pzp	1	2	3	587	513	457
Rdh7	677	411	696	1166	1268	1380
Ces3a	23	19	24	242	213	203
Fabp1	115	46	87	358	410	482
Samd9l	764	554	792	1315	1416	1406
Fgg	5	0	0	459	429	532
Igtp	664	426	741	1257	1155	1226
Gpa33	60	51	93	308	318	338
Hsd17b6	260	142	293	646	748	659
Vtn	692	510	791	1188	1417	1488
Erp27	9	0	6	195	182	181
Serpina1a	9	0	4	168	200	220
Chil4	450	245	410	922	924	864
Ces2a	129	109	174	415	426	536
Prss1l	0	0	0	2717	2346	3182
Apoh	2	1	3	271	264	358
Nfil3	388	234	389	759	734	795
Zfp791	554	409	629	1027	982	1066
Apol7a	667	482	618	1152	1131	1350
Retn	26	6	25	181	209	193
Arg2	359	293	456	782	780	848
Angptl4	122	103	174	391	421	513
Gbp3	287	133	258	616	585	697
Pla2g4c	139	101	139	452	403	387
Cyp2c29	0	1	7	210	165	242
Reg3a	0	0	0	1809	1800	1732
Ggt1	128	97	164	435	388	400
Tmc5	333	243	377	679	682	724
Reg3b	1	0	0	3005	3191	3520
Dhx58	168	71	132	491	387	475
Cfap69	466	318	486	872	786	905
Ces2b	323	236	372	693	752	687
Banp	522	346	458	1086	1011	926
Reg3g	15	1	9	131	168	159
Rbp4	364	261	308	702	732	781
H2-Q10	8	14	11	163	119	166
Pmaip1	596	315	580	976	968	1057
Cuzd1	1	0	0	1853	1824	2008
Stc1	272	185	302	538	593	595
Apoc3	5	2	1	173	113	193
Bhmt	0	0	3	330	402	518
Azgp1	12	2	12	140	106	160
Inhbb	142	109	163	366	353	444
Hsd17b13	17	13	11	127	150	144
Epsti1	122	98	161	373	324	439
Macc1	564	310	595	917	890	1060
Kng1	3	0	0	342	334	368
Apon	12	12	4	133	133	133
Reg3d	0	0	0	611	615	720
Apoa5	4	1	1	185	113	178
Slc27a5	7	6	4	92	128	132
Cyp3a11	0	2	0	590	625	762
Ms4a8a	315	255	315	650	574	759
Cmpk2	317	227	430	615	773	791
Smim45	46	28	53	187	192	197
Areg	347	172	380	633	640	808
Necab1	104	82	150	320	318	343
Slc39a5	27	18	35	166	134	175
Elovl2	41	55	51	200	228	305
Spink1	2	1	6	95	106	167
Mitd1	269	162	239	566	441	599
Serpini2	0	0	0	418	350	435
Cyp4a14	0	1	6	132	119	111
Cxcl13	30	6	24	130	164	155
Derl3	192	175	305	532	509	537
Nat8f2	0	0	4	154	174	154
Itih3	14	24	20	124	156	150
Serpinf2	92	73	147	318	267	375
Mup3	0	1	1	352	409	412
Hpd	1	1	0	342	429	405
Itih1	14	2	16	198	89	118
Fbp1	10	7	28	197	103	134
Apol9b	44	33	38	141	185	233
Apof	30	21	17	142	122	166
Itih4	3	9	26	585	687	670
Apoa2	0	0	1	392	444	471
Amy2a5	2	0	1	162	150	180
Fabp12	285	187	289	469	517	539
Tmt1b	138	80	163	301	298	419
Plg	1	0	0	367	358	371
F5	236	174	164	465	460	540
Cfhr2	0	4	4	83	95	86
Fgb	8	1	0	628	590	649
Slc10a1	16	9	4	92	113	106
Cyp2c70	36	29	81	183	195	226
Pah	0	1	0	245	327	297
Abcb11	40	36	59	185	184	144
Cyp2d10	27	18	20	100	108	149
Prss32	96	67	92	217	216	251
Zbp1	78	63	73	174	227	273
Cyp2d26	183	148	198	328	382	444
Cyp2c39	0	0	0	116	93	118
Hrg	0	1	0	188	196	186
Gast	0	0	4	88	62	113
Ptprt	201	141	304	472	463	426
Fgl1	10	4	10	62	90	82
Cyp3a25	0	1	0	154	180	216
G6pc1	1	2	0	149	106	63
Slco1b2	0	0	0	79	110	96
Cyp2j5	0	0	0	96	78	107
Slc36a2	15	8	54	142	157	153
Cyp2a12	1	1	0	120	157	135
Serpina6	0	0	0	96	88	86
Cd69	57	23	79	172	172	196
Aqp12	4	0	0	79	71	76
Cyp1a2	0	0	0	75	91	88
Gnmt	251	145	254	393	389	464
Nkx6-3	0	1	1	132	124	125
Hamp	4	2	3	58	69	57
Akr1c6	1	0	1	144	98	146
Amy1	160	112	206	386	297	341
Agxt	1	1	5	51	66	72
Duoxa2	70	85	99	222	234	242
Hc	1	0	9	60	83	57
AI182371	5	1	1	58	50	75
Serpina1c	1	0	0	122	120	139
Ugt3a2	3	5	1	48	62	73
Cyp2b9	0	0	0	65	77	74
Cyp4a10	1	4	1	73	70	43
Serpina3n	218	136	208	353	384	361
Herc6	201	168	192	327	405	471
Tgtp2	76	50	62	169	204	173
Mogat2	55	31	90	181	160	194
Amdhd1	6	1	1	53	54	63
Ugt2b5	0	0	0	85	41	69
Serpina3m	0	0	1	80	115	133
Ugt2b1	0	0	0	42	65	73
Cebpd	150	150	248	362	366	391
Saa4	0	0	0	63	66	46
Slc2a2	0	2	1	66	58	73
Slc27a2	170	81	158	292	261	324
Hgfac	146	108	193	271	326	320
Uroc1	16	11	21	67	94	91
Sprr2a1	178	121	137	380	460	267
Orm1	50	10	30	96	132	218
Mbl2	1	0	0	94	72	108
Adamts4	54	29	34	130	131	134
Mrap	25	20	5	83	111	135
Vtcn1	53	57	84	174	176	175
A530016L24Rik	21	18	25	105	72	105
Dmgdh	0	0	3	40	78	74
Serpina10	4	3	15	73	51	70
Crp	0	0	0	28	61	68
Apcs	0	0	0	66	46	38
Fmo3	0	0	0	48	41	58
Serpina3g	40	20	20	96	110	124
Otc	0	0	0	63	36	49
Ftcd	3	4	4	46	45	58
Klk1b5	0	1	0	77	59	102
Cabp2	0	0	0	45	38	56
Tph1	61	17	77	162	145	196
C8a	0	0	0	31	37	78
Cxcl9	1	5	7	33	84	57
Gbp7	213	145	156	382	319	347
Prss3l	0	0	0	34	38	56
Chil5	111	100	173	307	224	292
Baat	0	0	0	45	33	44
Wdr72	157	119	187	352	303	264
Slc6a14	32	28	40	128	103	100
Cpn2	1	0	0	48	87	61
Prss1	0	0	1	57	70	63
Cp	177	121	308	414	408	374
Ugt2b36	1	0	0	76	68	48
Bhmt2	0	0	0	42	32	35
Igfbp1	0	0	0	46	22	45
Gls2	65	49	72	158	160	143
Cyp2b13	0	0	0	48	27	33
F12	0	0	0	45	28	32
Clec10a	53	28	60	143	123	123
Dpys	0	2	1	38	41	58
Cyp2c54	0	1	0	52	61	52
Slamf1	16	11	13	64	76	60
Asgr1	1	0	0	56	38	75
Klk1b4	0	0	0	57	12	44
Sult2a1	0	0	0	31	29	39
Nphs2	6	5	5	78	29	49
Cyp2c68	20	8	41	78	86	129
Cyp2a4	4	1	0	42	36	43
Angptl3	2	1	9	41	41	54
Upp2	77	51	90	177	200	142
Trim6	82	55	112	159	186	203
Hsd3b3	0	0	0	33	29	27
Proc	108	86	121	198	192	247
Ifi47	152	84	213	309	272	280
Ttll3	120	60	91	192	182	209
1810009J06Rik	0	0	0	34	20	30
Abcc2	1	0	1	61	39	39
Sult2a8	0	0	0	42	20	22
Ces3b	0	0	0	23	20	40
Sprr2d	62	50	70	120	148	170
Amy2a1	0	0	0	42	24	17
Gal	150	46	92	231	184	294
Oas1b	57	13	64	159	97	171
Gulo	5	1	14	46	40	64
Apoc4	0	2	0	60	24	47
Kng2	1	4	14	39	49	62
Hao1	7	0	12	54	67	31
Cyp4f14	1	1	0	51	21	55
Cyp2c38	0	0	0	15	33	25
Onecut2	23	15	14	77	89	52
Pon1	6	0	0	126	127	110
Mbl1	0	0	0	22	21	25
Adrb3	48	42	62	144	107	123
Asgr2	10	8	8	54	37	54
Cyp2d9	0	0	0	20	20	25
Cyp8b1	12	21	17	49	78	90
Cyp3a44	0	0	0	22	23	18
Cela3a	0	0	0	28	22	14
Aqp8	9	1	13	44	50	45
Trim34b	62	32	87	137	150	131
Slc25a47	99	55	70	165	144	177
Spp2	0	0	0	14	13	41
Mup17	0	0	1	44	26	26
Sds	16	9	16	59	47	62
Serpina3f	2	0	2	26	30	30
Pnpla3	80	41	48	115	166	138
Adig	16	4	14	54	51	50
Cfhr4	0	0	0	23	9	30
Tmprss6	6	4	19	51	69	37
Tshr	1	1	1	31	25	29
Fabp7	5	5	0	33	32	40
F13b	0	1	0	26	36	25
Gm7072	77	47	65	125	140	143
Il2	0	0	0	13	35	11
Ugt2a3	106	74	73	167	218	164
Rbpjl	36	33	90	129	149	122
Gm45871	100	43	68	163	125	180
Ly6g2	1	0	0	34	42	12
Serpina11	0	0	1	28	34	19
Ms4a2	13	2	4	40	38	44
Arc	93	63	70	172	148	150
Cyp2c37	1	0	0	29	30	20
Tinag	72	45	61	124	141	122
Ccl3	18	26	11	99	53	76
Cyp2a22	1	0	2	40	16	25
Sult2a2	0	0	0	9	16	27
Mtarc1	2	5	24	114	102	152
Cyp2d13	0	1	0	20	29	23
Slc22a30	0	0	0	22	14	12
Ms4a12	3	5	8	33	29	42
Prr18	49	13	28	78	106	83
Il18r1	86	50	72	150	110	179
Cpb2	91	36	90	138	124	208
Stra6l	1	5	5	19	30	52
Rgs13	43	13	66	111	103	106
C9	0	0	4	17	35	26
Sprr2a2	28	17	22	39	104	88
Abcg5	38	26	70	99	93	130
Slamf7	53	19	33	92	98	86
Aldh8a1	0	0	8	39	28	25
Creb3l3	69	46	59	122	146	109
Cyp2d40	0	0	0	8	28	11
Timd2	1	1	0	27	23	24
Cyp2c66	95	48	96	153	118	221
Naip1	5	22	6	42	79	67
Ugt1a5	0	0	0	10	19	15
Cd200l1	76	43	71	128	129	125
Batf2	33	22	45	93	69	89
Cyp2c50	0	4	0	71	47	63
Scgb2b20	28	8	13	49	51	79
Gcnt4	56	38	42	85	98	139
Pdx1	45	9	55	124	80	98
Prodh2	0	0	0	13	8	22
F9	1	3	0	29	14	29
Batf	65	36	59	99	128	112
Pla2g2d	17	31	34	79	72	84
Ivl	88	33	84	136	122	155
Keg1	0	0	0	10	22	9
H4c14	82	58	62	145	117	146
Acsm1	0	1	0	13	8	47
Erv3	7	2	6	33	22	37
Ccl4	4	8	20	60	47	34
Gcgr	6	2	4	21	32	30
Pkib	87	50	79	172	120	130
Zfp37	71	50	51	156	107	111
Acnat2	1	2	0	27	24	13
Cyp3a59	0	0	0	9	9	21
Kcnh7	86	59	66	99	186	163
Tmed11	0	0	0	5	21	13
Klk1b11	0	0	0	21	7	10
Clca3b	59	20	50	81	96	117
Gys2	1	3	2	30	9	33
Ccl8	18	15	26	46	49	82
Akr1c20	0	0	0	14	10	11
F7	1	1	3	23	25	14
Gckr	0	1	0	7	17	31
Cyp2c67	2	0	6	14	23	38
C8b	24	7	12	47	46	54
Pkd1l2	1	0	3	17	20	22
Abcg8	9	3	21	20	68	59
Slco1a4	2	3	0	11	24	32
Hao2	0	0	0	4	17	15
Ttpa	45	43	94	111	105	161
Entpd8	131	71	64	169	180	173
Galr2	53	42	63	91	120	106
Cep290	53	26	43	88	75	101
Lect2	0	1	2	11	25	19
Slc6a13	15	2	3	48	26	32
Slco1a1	0	0	0	21	10	3
Serpina3c	2	2	2	22	18	18
Lcat	31	22	60	138	78	63
Gm32742	30	27	27	94	49	74
Ttc36	25	13	33	50	68	64
Wdr97	40	32	93	112	104	123
Obp2a	39	16	29	64	57	82
Zfp820	32	45	68	108	84	118
Apom	21	4	18	42	41	53
Sytl5	39	31	31	92	77	63
Orm3	0	0	0	14	5	10
Clca4a	11	3	3	30	20	37
Piwil4	87	45	49	103	117	137
Acvr1c	48	34	99	119	121	108
Gchfr	8	4	0	16	30	32
Cxcl15	0	0	2	22	15	9
Zfp758	64	34	45	105	94	84
Mup10	0	0	0	8	12	6
Amy2a1	1	0	0	16	8	13
Bcl2a1d	52	23	44	70	72	105
Serpind1	28	3	45	136	119	140
Mmp3	27	3	28	54	40	76
Umod	16	18	29	55	34	83
Ccdc180	19	5	18	28	51	50
Il6	1	0	1	10	20	13
Cyp2c40	2	0	3	9	13	30
Lctl	12	14	15	33	54	38
Serpina1e	0	0	4	11	23	15
H2-M2	0	0	0	7	7	11
Cfhr1	0	0	0	2	17	8
Klk1b3	0	0	0	6	14	5
Iigp1c	7	10	4	25	45	23
Pyy	20	13	18	42	58	38
Slc17a4	7	0	2	29	13	21
Irs3	14	1	17	29	38	44
Zmynd15	59	25	69	122	75	97
Zfp454	38	30	48	87	70	73
Upb1	36	22	53	69	67	88
Trim30d	0	0	0	13	4	7
Aspdh	0	0	0	10	6	7
Clec4f	0	0	0	8	6	9
Siglecf	22	18	64	82	65	83
Fbxl21	33	17	29	57	61	56
Cldn2	54	29	102	110	145	94
Inhbc	0	1	0	15	3	16
Clec4g	3	0	0	12	15	14
Fgf21	0	0	0	14	5	4
Slc22a26	0	0	0	5	1	20
Bbox1	18	18	1	41	48	53
Ccr4	3	2	12	46	23	11
Rem2	19	17	18	38	51	46
Amy2a1	0	0	0	8	8	5
Masp2	11	14	25	44	41	44
Sult2a5	0	0	0	13	3	6
Nkx6-2	51	39	28	86	87	72
Srp54a	33	23	32	53	58	72
Cxcl5	0	8	9	19	37	26
Oprk1	20	18	20	38	51	51
Fyb2	13	5	16	39	30	30
Cyp17a1	4	0	1	13	13	17
Serpina7	20	6	29	41	40	56
Etnppl	12	6	13	44	27	24
Catspere2	32	11	27	87	26	63
Tgtp1	24	32	14	49	50	83
Zfp493	40	10	14	52	38	74
Sh2d1b1	22	6	19	39	63	25
Rdh16f2	3	6	1	12	19	27
Plppr4	35	17	55	47	73	98
Mug2	1	4	1	18	7	22
Cyp4f15	5	3	16	17	29	38
Aadat	1	1	1	20	6	9
Cspg5	34	29	41	56	116	49
Smlr1	1	0	0	8	6	12
Tbx21	23	17	11	33	43	55
Il10	12	4	21	21	50	35
Plpp4	30	20	25	50	44	64
Ugt3a1	0	0	0	9	4	5
Lipc	29	17	22	47	44	54
Tenm1	30	7	47	44	74	64
-	4	3	3	18	11	20
Ido2	0	1	4	14	13	11
Sprr2g	0	0	1	10	8	6
Atp6v0d2	11	21	12	32	43	45
Fcgr4	27	7	28	46	46	45
Vpreb1a	0	1	0	9	14	2
Ankef1	8	0	1	22	12	17
Crtam	1	1	1	14	7	10
Slc17a3	0	0	0	5	4	8
Slc26a4	1	0	0	5	3	17
Hpca	28	22	26	52	52	49
Sytl3	28	22	21	40	43	71
Radx	12	21	19	35	44	46
Cldn3	11	1	16	42	18	26
Agxt2	2	0	0	4	16	9
-	0	0	0	8	4	4
Zfp273	15	11	33	39	40	49
Fstl4	8	6	10	37	23	14
Otop1	16	0	4	35	29	13
Gbp6	9	10	10	29	25	26
Zap70	17	26	37	61	68	38
Dnah9	16	11	22	38	33	38
Lag3	12	12	26	43	27	45
6820408C15Rik	34	18	36	46	71	50
Nr1i3	0	1	0	1	10	12
Mup14	0	0	0	1	8	7
Noxred1	12	13	10	28	29	33
Mup20	0	0	0	6	3	6
Nupr2	30	17	37	50	35	81
Saa2	0	0	0	1	12	3
S100g	3	1	5	23	7	13
Akr1d1	41	20	18	80	34	55
Mas1	0	0	0	2	6	7
Ptgdr	21	6	9	23	33	36
Tex11	1	0	0	3	9	8
F11	0	1	0	5	13	2
Nlrp6	7	17	11	20	37	39
Cd244a	6	9	14	20	44	17
Oit3	9	10	3	26	30	15
Mup13	0	0	0	1	4	10
Hgd	0	9	0	93	87	100
Saa1	0	0	0	6	2	6
Six2	22	8	23	44	27	41
Ppef2	8	4	12	21	27	18
Tmem91	2	1	0	8	9	9
Rnf183	1	0	1	11	5	7
Itln1	0	0	4	7	17	6
Slc12a3	0	0	4	2	19	11
Gpr52	2	1	4	12	10	12
Kynu	20	6	33	27	45	52
Serpina1d	2	0	2	2	21	7
Sftpd	4	8	26	37	21	38
Lep	22	9	8	25	24	47
Muc17	5	0	8	15	16	16
Gnat3	29	20	24	44	27	77
Art2a	16	11	14	31	31	28
Syndig1l	0	0	0	10	0	5
Tnfsf14	1	1	16	11	16	38
-	1	1	2	9	4	14
Slc17a2	0	6	0	14	13	12
Muc21	1	0	3	10	10	6
Ido1	1	1	2	4	21	3
Slc1a1	16	16	26	47	38	30
Slc4a5	4	4	1	13	4	26
Cd209b	22	7	25	32	47	30
Tnmd	1	6	6	17	12	18
Il25	0	1	4	10	6	13
Slc10a2	1	0	1	9	8	3
A1cf	5	7	8	12	31	15
Slc17a8	2	1	1	3	17	6
Inhbe	3	0	0	13	5	6
Spag6	5	2	5	12	15	13
H2-M5	8	7	0	21	26	9
-	2	0	1	10	4	8
3830403N18Rik	0	1	0	1	1	16
Alpi	7	3	10	20	16	17
Catsper4	6	18	15	39	20	34
Gm20517	3	4	1	9	12	13
Dlec1	12	18	24	40	26	42
-	17	4	6	19	21	27
Tmem215	3	0	0	8	2	14
Fcor	6	0	1	5	20	8
-	4	1	4	12	12	9
Cxcl10	14	0	5	20	15	21
Urad	0	0	1	4	10	1
Pkd2l1	0	0	0	1	1	10
Gltpd2	4	1	0	7	7	13
Banf2	1	2	2	10	4	12
Cct8l1	0	0	1	1	6	8
Gm2663	2	4	5	4	28	9
Pax8	1	0	1	5	11	2
Serpina3i	1	2	6	6	16	12
Slc7a10	4	7	7	17	13	20
Cysltr2	0	8	15	23	23	19
Tnfsf18	5	5	1	10	17	12
Ifi206	0	0	1	10	0	6
Fam47e	0	0	0	4	4	2
Wfdc18	5	0	0	5	10	12
Art2b	3	0	4	8	3	20
Pate4	4	1	7	12	15	10
Gm19935	8	1	1	4	18	16
Tsnaxip1	0	0	0	1	1	9
Acat3	17	25	5	54	19	41
Il23a	0	0	0	2	7	1
Gm10277	2	4	5	12	9	15
Tafa1	33	7	10	21	46	36
Cntnap5a	10	10	32	32	27	40
Hmx3	12	7	1	21	24	12
Cyp4f37	8	12	23	22	27	38
Il7	17	8	26	41	41	16
Gm35315	5	4	2	15	6	16
Ccdc168	1	0	0	0	13	2
Cxcl3	4	0	0	1	16	8
Ppp1r14d	6	4	10	15	21	13
