# Supplementary material for: Extracellular Vesicles of Streptococcus anginosus Mediate Gastritis via Epithelial Barrier Disruption and Macrophage‐driven Inflammation
Source: Adv Sci (Weinh). 2026 Jan 30;13(19):e12494. doi: 10.1002/advs.202512494 (PMC13045418; doi:10.1002/advs.202512494)
Supplement: Supplementary file 5 — Supporting File 5: advs74089‐sup‐0005‐Table S3.xlsx. [file ADVS-13-e12494-s004.xlsx]

## Sheet: Sheet1
Table S3 The pathways that were upregulated in the stomachs of mice that were gavaged with SA-EVs (p<0.05), related to Figure 7, Figure S6 and STAR Methods
Description	RichFactor	SecondClass	TopClass
Complement and coagulation cascades	9.93	Immune system	Organismal Systems
Steroid hormone biosynthesis	8.96	Lipid metabolism	Metabolism
Retinol metabolism	8.34	Metabolism of cofactors and vitamins	Metabolism
Pancreatic secretion	7.4	Digestive system	Organismal Systems
Chemical carcinogenesis - DNA adducts	7.62	Cancer: overview	Human Diseases
Linoleic acid metabolism	9.98	Lipid metabolism	Metabolism
Metabolic pathways	1.89	Global and overview maps	Metabolism
Bile secretion	5.98	Digestive system	Organismal Systems
Arachidonic acid metabolism	6.24	Lipid metabolism	Metabolism
Protein digestion and absorption	5.59	Digestive system	Organismal Systems
Influenza A	3.97	Infectious disease: viral	Human Diseases
PPAR signaling pathway	5.24	Endocrine system	Organismal Systems
Inflammatory mediator regulation of TRP channels	3.8	Sensory system	Organismal Systems
Viral protein interaction with cytokine and cytokine receptor	4.33	Signaling molecules and interaction	Environmental Information Processing
Serotonergic synapse	3.66	Nervous system	Organismal Systems
Fat digestion and absorption	6.38	Digestive system	Organismal Systems
Coronavirus disease - COVID-19	2.46	Infectious disease: viral	Human Diseases
Cholesterol metabolism	5.49	Digestive system	Organismal Systems
Thyroid hormone synthesis	4.45	Endocrine system	Organismal Systems
Measles	3.22	Infectious disease: viral	Human Diseases
Cytokine-cytokine receptor interaction	2.43	Signaling molecules and interaction	Environmental Information Processing
Biosynthesis of cofactors	3.07	Global and overview maps	Metabolism
Tryptophan metabolism	4.75	Amino acid metabolism	Metabolism
Ascorbate and aldarate metabolism	6.2	Carbohydrate metabolism	Metabolism
Primary bile acid biosynthesis	7.62	Lipid metabolism	Metabolism
Metabolism of xenobiotics by cytochrome P450	3.61	Xenobiotics biodegradation and metabolism	Metabolism
Neuroactive ligand-receptor interaction	1.97	Signaling molecules and interaction	Environmental Information Processing
Drug metabolism - other enzymes	3.18	Xenobiotics biodegradation and metabolism	Metabolism
Cysteine and methionine metabolism	3.99	Amino acid metabolism	Metabolism
Taurine and hypotaurine metabolism	6.24	Metabolism of other amino acids	Metabolism
Hepatitis C	2.46	Infectious disease: viral	Human Diseases
Chemical carcinogenesis - receptor activation	2.18	Cancer: overview	Human Diseases
Glycerolipid metabolism	3.48	Lipid metabolism	Metabolism
African trypanosomiasis	4.22	Infectious disease: parasitic	Human Diseases
Glycine, serine and threonine metabolism	4.12	Amino acid metabolism	Metabolism
Drug metabolism - cytochrome P450	3.05	Xenobiotics biodegradation and metabolism	Metabolism
Toll-like receptor signaling pathway	2.64	Immune system	Organismal Systems
Arginine biosynthesis	5.49	Amino acid metabolism	Metabolism
IL-17 signaling pathway	2.66	Immune system	Organismal Systems
Porphyrin metabolism	3.5	Metabolism of cofactors and vitamins	Metabolism
Inflammatory bowel disease	3.1	Immune disease	Human Diseases
Starch and sucrose metabolism	3.92	Carbohydrate metabolism	Metabolism
Carbohydrate digestion and absorption	3.36	Digestive system	Organismal Systems
Epstein-Barr virus infection	1.93	Infectious disease: viral	Human Diseases
Pentose and glucuronate interconversions	3.81	Carbohydrate metabolism	Metabolism
Renin-angiotensin system	3.71	Endocrine system	Organismal Systems
NOD-like receptor signaling pathway	1.91	Immune system	Organismal Systems
Rheumatoid arthritis	2.52	Immune disease	Human Diseases
Th17 cell differentiation	2.35	Immune system	Organismal Systems
Regulation of lipolysis in adipocytes	2.89	Endocrine system	Organismal Systems
Staphylococcus aureus infection	2.14	Infectious disease: bacterial	Human Diseases
TNF signaling pathway	2.17	Signal transduction	Environmental Information Processing
Biosynthesis of amino acids	2.43	Global and overview maps	Metabolism
Glyoxylate and dicarboxylate metabolism	3.43	Carbohydrate metabolism	Metabolism
Carbon metabolism	2.02	Global and overview maps	Metabolism
Biosynthesis of unsaturated fatty acids	3.23	Lipid metabolism	Metabolism
Circadian rhythm	3.23	Environmental adaptation	Organismal Systems
Phenylalanine metabolism	3.92	Amino acid metabolism	Metabolism
Th1 and Th2 cell differentiation	2.18	Immune system	Organismal Systems
AMPK signaling pathway	1.94	Signal transduction	Environmental Information Processing
RIG-I-like receptor signaling pathway	2.29	Immune system	Organismal Systems
Insulin resistance	2	Endocrine and metabolic disease	Human Diseases
Virion - Flavivirus	5.49	Information processing in viruses	Genetic Information Processing
Chemokine signaling pathway	1.71	Immune system	Organismal Systems
