# Supplementary material for: Extracellular Vesicles of Streptococcus anginosus Mediate Gastritis via Epithelial Barrier Disruption and Macrophage‐driven Inflammation
Source: Adv Sci (Weinh). 2026 Jan 30;13(19):e12494. doi: 10.1002/advs.202512494 (PMC13045418; doi:10.1002/advs.202512494)
Supplement: Supplementary file 6 — Supporting File 6: advs74089‐sup‐0006‐Table S4.xlsx. [file ADVS-13-e12494-s003.xlsx]

## Sheet: 差异代谢物
Table S4 The metabolites enriched in the feces of mice that were gavaged with SA-EVs（P<0.05)，related to Figure 8, Figure S5, Figure S6 and STAR Methods
Metabolite name	SA-EVs1	SA-EVs2	SA-EVs3	PBS1	PBS2	PBS3	P.value	Superclass	Class	Significant
Propyphenazone	1766.88	1766.88	305988	2.03107e+08	1.66259e+08	2.01709e+08	9.42384e-05	Organoheterocyclic compounds	Azoles	DOWN
cis-3-Hexenoic acid	1.9451e+07	7.64922e+06	4.81972e+06	9.02809e+07	1.20026e+08	1.20887e+08	0.000823486	Lipids and lipid-like molecules	Fatty Acyls	DOWN
Oblongolide	7.50631e+07	4.21356e+07	4.00979e+07	2.15331e+08	2.65475e+08	2.90151e+08	0.0011707	Organoheterocyclic compounds	Naphthofurans	DOWN
4,4-Dimethyl-5alpha-cholesta-8,14,24-trien-3beta-ol	1.79216e+07	2.06155e+07	1.58319e+07	3.40648e+07	3.07819e+07	3.15935e+07	0.00117918	Lipids and lipid-like molecules	Steroids and steroid derivatives	DOWN
Geranylgeraniol	4.37494e+06	4.64978e+06	3.22481e+06	1.53897e+07	1.88904e+07	1.41976e+07	0.0012103	Lipids and lipid-like molecules	Prenol lipids	DOWN
Terrecyclic Acid	5.25768e+07	3.34771e+07	9.22333e+06	2.06152e+08	2.53683e+08	3.03581e+08	0.00194024	Lipids and lipid-like molecules	Prenol lipids	DOWN
Glutaminylarginine	5.62089e+08	2.46456e+07	1.79725e+07	4.97004e+09	7.6878e+09	7.67994e+09	0.00204476	Organic acids and derivatives	Carboxylic acids and derivatives	DOWN
Ionene	2.18438e+07	1.50693e+07	2.79322e+06	5.94742e+07	7.66396e+07	7.94934e+07	0.00219274	Benzenoids	Tetralins	DOWN
Guanine	1.5582e+07	1.41965e+07	6.57681e+06	4.06617e+07	4.60651e+07	5.49835e+07	0.00220912	Organoheterocyclic compounds	Imidazopyrimidines	DOWN
o-Cymol	5.33808e+07	7.63312e+07	5.16253e+07	1.36867e+08	1.37529e+08	1.16791e+08	0.00261082	Benzenoids	Benzene and substituted derivatives	DOWN
Lamoxirene	3.64965e+07	2.21737e+07	8.10178e+06	9.62685e+07	1.14002e+08	1.37413e+08	0.0029324	Organoheterocyclic compounds	Epoxides	DOWN
2,10-Dimethyl-7-(3-methylbutyl)-6-methylenedodecane	1.24506e+07	1.90653e+07	6.26638e+06	57656795	7.88785e+07	5.55131e+07	0.00348548	Lipids and lipid-like molecules	Prenol lipids	DOWN
Dimethyl sulfoxide	4.87817e+10	5.88242e+10	5.33822e+10	8.80235e+10	7.55663e+10	8.05708e+10	0.00393989	---	---	DOWN
Decamethylcyclopentasiloxane	5.23051e+07	6.00778e+07	5.32963e+07	8.28439e+07	8.21441e+07	9.80117e+07	0.00477974	Organometallic compounds	Organometalloid compounds	DOWN
Nutriacholic acid	2.53412e+08	6.2509e+08	1.31049e+08	1.32664e+09	1.22355e+09	1.13084e+09	0.00498431	Lipids and lipid-like molecules	Steroids and steroid derivatives	DOWN
Hydroxytyrosol	650799	4.71715e+06	6.81453e+06	1.6823e+07	1.57842e+07	1.34307e+07	0.00549021	Benzenoids	Phenols	DOWN
Wilforic acid	1.3288e+07	2.2804e+07	1.3664e+07	4.03599e+07	3.415e+07	4.43896e+07	0.00588018	Benzenoids	Phenanthrenes and derivatives	DOWN
Lyratyl acetate	6.53518e+07	9.09098e+07	7.84805e+07	1.6445e+08	1.72411e+08	1.30688e+08	0.00627234	Organic acids and derivatives	Carboxylic acids and derivatives	DOWN
Deoxycholic acid	4.76506e+09	5.97794e+09	4.12895e+09	1.56885e+10	1.43546e+10	1.04064e+10	0.00704624	Lipids and lipid-like molecules	Steroids and steroid derivatives	DOWN
7-Hydroxy-3-oxocholanoic acid	7.56873e+07	7.0268e+07	2.7886e+07	2.40097e+08	2.54616e+08	1.64237e+08	0.007085	Lipids and lipid-like molecules	Steroids and steroid derivatives	DOWN
(3R)-3-((3R,5S,7R,8R,9S,10S,13R,17R)-3,7-dihydroxy-10,13-dimethylhexadecahydro-1H-cyclopenta[a]phenanthren-17-yl)butanoic acid	1.35174e+07	6.61183e+06	3.06891e+06	1.24545e+08	7.62411e+07	7.31385e+07	0.00782441	Lipids and lipid-like molecules	Steroids and steroid derivatives	DOWN
6-Methoxyisatin	9.02248e+06	9.7554e+06	2.47291e+07	7.98585e+07	5.61536e+07	9.7638e+07	0.00832235	---	---	DOWN
Eicosanoyl-EA	352676	183213	218788	512536	672181	575124	0.00848098	Organic nitrogen compounds	Organonitrogen compounds	DOWN
1,2,3,4,Tetrahydro-1,5,7-trimethylnapthalene	6.40262e+07	9.70009e+07	7.99069e+07	1.60601e+08	1.51578e+08	1.2537e+08	0.0099714	Benzenoids	Tetralins	DOWN
Callydiyne	8.47097e+07	9.66653e+07	1.04538e+08	2.17025e+08	1.87214e+08	1.52233e+08	0.0100046	---	---	DOWN
1,10-Epoxygermacrone	4.84664e+07	5.69364e+07	5.42684e+07	7.05045e+07	6.87474e+07	8.04895e+07	0.0106555	Lipids and lipid-like molecules	Prenol lipids	DOWN
(R)-4-((5R,8R,9S,10S,13R,14S,17R)-10,13-dimethyl-3-oxohexadecahydro-1H-cyclopenta[a]phenanthren-17-yl)pentanoic acid	1.2933e+07	1.72865e+07	5.73868e+06	7.10017e+07	8.12737e+07	4.34507e+07	0.0106613	Lipids and lipid-like molecules	Steroids and steroid derivatives	DOWN
O-Arachidonoyl Ethanolamine	8.79233e+06	2.17135e+07	1.17882e+07	4.8885e+07	3.57199e+07	3.59747e+07	0.0111076	Lipids and lipid-like molecules	Fatty Acyls	DOWN
8-N-desmethylparagracine|Dimethuylpseudozoanthoxanthin A	5.41363e+07	1.4885e+08	1.23973e+06	2.49143e+08	3.67852e+08	3.63888e+08	0.0112182	---	---	DOWN
P-Menthatriene	7.0978e+07	1.43974e+08	1.51559e+07	2.96948e+08	4.2772e+08	5.31882e+08	0.0115704	Lipids and lipid-like molecules	Prenol lipids	DOWN
Dicranin	6.05357e+07	8.19833e+07	6.05664e+07	1.70065e+08	1.16678e+08	1.40875e+08	0.0116848	Lipids and lipid-like molecules	Fatty Acyls	DOWN
Hamabiwalactone A	2.97589e+07	4.61995e+07	2.80884e+07	8.98838e+07	9.0623e+07	6.3403e+07	0.0119195	Organoheterocyclic compounds	Dihydrofurans	DOWN
Phytosphingosine	2.62788e+08	7.01997e+08	6.87103e+08	1.59024e+09	1.58783e+09	2.45357e+09	0.0146368	Organic nitrogen compounds	Organonitrogen compounds	DOWN
C16 Sphingosine	1.71425e+07	3.57598e+07	3.15826e+07	6.39181e+07	5.85872e+07	8.58941e+07	0.0148903	Organic nitrogen compounds	Organonitrogen compounds	DOWN
3-Methoxy-16-octylestra-1,3,5(10)-triene-16beta,17beta-diol	3.13565e+07	2.8629e+07	3.47507e+07	7.3077e+07	5.15411e+07	5.49959e+07	0.01491	Lipids and lipid-like molecules	Steroids and steroid derivatives	DOWN
CHEBI:131749	3.98769e+07	1.34058e+08	1.19151e+08	3.54589e+08	3.22705e+08	5.49925e+08	0.0154222	Organic nitrogen compounds	Organonitrogen compounds	DOWN
Ganolucidic acid A	4.55758e+07	8.51359e+07	3.36614e+07	1.55515e+08	1.61928e+08	1.12888e+08	0.0154607	Lipids and lipid-like molecules	Prenol lipids	DOWN
Dinortrixagone	9.85474e+07	2.28037e+08	1.40304e+08	3.36547e+08	2.90646e+08	3.35055e+08	0.0157958	Lipids and lipid-like molecules	Prenol lipids	DOWN
cis-Hexadec-11-en-7,9-diynoic acid	4.98753e+06	4.10636e+07	2.22311e+06	8.11357e+07	6.0157e+07	7.61067e+07	0.0158463	Lipids and lipid-like molecules	Fatty Acyls	DOWN
11,12,13-Trinor-6,9-eremophiladien-8-one	1.18175e+07	2.6568e+07	5.12083e+06	4.06733e+07	5.58943e+07	6.75824e+07	0.0160627	Organic oxygen compounds	Organooxygen compounds	DOWN
Pinocarvyl acetate	5.86389e+07	7.35744e+07	1.69938e+07	1.43425e+08	2.13875e+08	2.67561e+08	0.0162567	Lipids and lipid-like molecules	Prenol lipids	DOWN
7,4'-dihydroxy-3'-(gamma,gamma-dimethylallyl)isoflavone	2.52737e+07	3.24368e+07	2.92213e+07	3.75093e+07	4.02026e+07	4.55428e+07	0.0182216	Phenylpropanoids and polyketides	Isoflavonoids	DOWN
Ricinoleic acid	3.14761e+08	3.73255e+08	2.03936e+08	5.31169e+08	5.22136e+08	6.89791e+08	0.0182945	Lipids and lipid-like molecules	Fatty Acyls	DOWN
(+)-Prosopinine	1.25435e+07	3.19873e+07	1.78347e+07	7.63395e+07	4.61926e+07	7.98893e+07	0.0184905	Alkaloids and derivatives		DOWN
Gentiobiose	6.28205e+06	4.47499e+07	2.22838e+07	7.5752e+07	8.60135e+07	1.25432e+08	0.019261	Organic oxygen compounds	Organooxygen compounds	DOWN
(4R)-4-((5S,7R,9S,10S,12S,13R,14S,17R)-7,12-dihydroxy-10,13-dimethylhexadecahydro-1H-cyclopenta[a]phenanthren-17-yl)pentanoic acid	8.98775e+06	1.14185e+07	8.13989e+06	2.43592e+07	2.48468e+07	1.548e+07	0.0196742	---	---	DOWN
Oleamide	2.25042e+07	3.15857e+07	3.47233e+07	1.47108e+08	2.338e+08	1.13434e+08	0.0199336	Lipids and lipid-like molecules	Fatty Acyls	DOWN
L-TYROSINE	2.53304e+07	3.11512e+07	1.88844e+07	3.96646e+07	5.15976e+07	5.91004e+07	0.0200455	Organic acids and derivatives	Carboxylic acids and derivatives	DOWN
Dihydro-alpha-ionone	1.54713e+07	8.87002e+07	1.3345e+07	1.45599e+08	1.19135e+08	1.54343e+08	0.0202697	Lipids and lipid-like molecules	Prenol lipids	DOWN
Sapogenins	5.97458e+06	4.9261e+06	4.30075e+06	5.63576e+07	3.20475e+07	2.69682e+07	0.0212709	Lipids and lipid-like molecules	Prenol lipids	DOWN
8,12-Octadecadienoic acid	8.40118e+08	1.22953e+09	6.88379e+08	1.60416e+09	1.47366e+09	1.87436e+09	0.021547	Lipids and lipid-like molecules	Fatty Acyls	DOWN
LID_235.1805_10.1	9.30821e+07	8.73183e+07	5.82366e+07	1.39919e+08	1.13593e+08	1.24906e+08	0.0242748	---	---	DOWN
Penidienone	4.08094e+06	1.90465e+07	964408	3.33511e+07	2.43736e+07	4.00668e+07	0.0269543	Organic oxygen compounds	Organooxygen compounds	DOWN
Aminopentol	1.33184e+07	3.26065e+07	2.33055e+07	6.46337e+07	5.67354e+07	1.0243e+08	0.0273166	Organic nitrogen compounds	Organonitrogen compounds	DOWN
Harmanine	9.83175e+06	1.44452e+07	1.18962e+07	1.68011e+07	2.50602e+07	2.24364e+07	0.0279183	Organic oxygen compounds	Organooxygen compounds	DOWN
Arachidonyl alcohol	1.27929e+07	1.99126e+07	1.13142e+07	4.10078e+07	2.46217e+07	3.2975e+07	0.0284536	Lipids and lipid-like molecules	Fatty Acyls	DOWN
D8'-Merulinic acid A	7.51383e+08	1.26314e+09	8.7411e+08	1.40978e+09	2.03003e+09	1.87154e+09	0.0287955	Benzenoids	Benzene and substituted derivatives	DOWN
LUMICHROME	7.62941e+07	1.00903e+08	8.27061e+07	1.11746e+08	1.5733e+08	1.5418e+08	0.0296106	Organoheterocyclic compounds	Pteridines and derivatives	DOWN
Lesquerolic acid	1.23488e+07	2.7059e+07	1.32844e+07	6.86574e+07	1.1237e+08	5.33786e+07	0.0296812	Lipids and lipid-like molecules	Fatty Acyls	DOWN
Hexadecasphinganine	1.29156e+09	2.49787e+09	3.009e+09	4.84874e+09	5.17284e+09	8.06184e+09	0.0300379	Organic nitrogen compounds	Organonitrogen compounds	DOWN
Zerumbone	1.38131e+07	3.0501e+07	3.57934e+06	4.73165e+07	3.77981e+07	5.66051e+07	0.0305587	Lipids and lipid-like molecules	Prenol lipids	DOWN
Hyodeoxycholic acid	2.4906e+07	2.17155e+07	1.32929e+06	1.60879e+08	9.78602e+07	6.75065e+07	0.0311396	Lipids and lipid-like molecules	Steroids and steroid derivatives	DOWN
Platanic acid	9.85598e+06	1.05326e+07	9.97545e+06	1.37047e+07	1.1347e+07	1.22642e+07	0.0319368	Lipids and lipid-like molecules	Steroids and steroid derivatives	DOWN
Calicoferol G	4.88313e+07	4.64563e+07	3.77575e+07	9.41853e+07	6.97338e+07	6.40877e+07	0.0322833	Lipids and lipid-like molecules	Prenol lipids	DOWN
(3R,5R,7R,8S,9S,10S,12S,13R,14S,17R)-17-((R)-7-hydroxy-6-(hydroxymethyl)heptan-2-yl)-10,13-dimethylhexadecahydro-1H-cyclopenta[a]phenanthrene-3,7,12-triol	2.77683e+07	2.47744e+07	4.50455e+06	7.66416e+07	6.01463e+07	4.12967e+07	0.0324867	---	---	DOWN
3,6-Dihydrochamazulene	5.57454e+06	3.53539e+07	4.64538e+06	4.84502e+07	4.20896e+07	5.47819e+07	0.0362642	Lipids and lipid-like molecules	Prenol lipids	DOWN
6,10,14-Trimethyl-5,9,13-pentadecatrien-2-one	2.69229e+08	5.12196e+08	3.64808e+08	6.05759e+08	5.76821e+08	6.32382e+08	0.0370745	Lipids and lipid-like molecules	Prenol lipids	DOWN
Lauramine oxide	6.775e+07	1.38506e+08	1.50675e+08	1.99771e+08	2.01217e+08	2.68013e+08	0.0386087	Organic nitrogen compounds	Organonitrogen compounds	DOWN
Gelomulide N	8.52553e+06	2.01772e+07	9.18639e+06	2.9661e+07	2.12116e+07	3.01326e+07	0.0392403	Organoheterocyclic compounds	Naphthofurans	DOWN
Deoxyguanosine	6.55205e+06	6.38074e+06	1.18557e+06	1.11567e+07	2.11367e+07	2.83736e+07	0.0427431	Nucleosides, nucleotides, and analogues	Purine nucleosides	DOWN
Epilumaflavanone A	2.04485e+07	1.40865e+08	5.90419e+07	1.65221e+08	1.78716e+08	1.95149e+08	0.0437822	Phenylpropanoids and polyketides	Flavonoids	DOWN
13-acetoxy-14-angeloyloxycacalol methyl ether	3.14999e+07	2.61333e+08	9.55597e+07	3.43282e+08	2.94328e+08	3.99141e+08	0.0447226	---	---	DOWN
3-[(1R,2S,5R,6S)-5-Hydroxy-7-oxabicyclo[4.1.0]heptan-2-yl]-2-oxopropanoate	1.11982e+07	8.40146e+06	1.19827e+07	1.42099e+07	2.43098e+07	2.5589e+07	0.0448313	Lipids and lipid-like molecules	Fatty Acyls	DOWN
1-Piperidinecarboxaldehyde	6.38077e+08	1.54867e+09	9.51078e+08	2.08716e+09	1.62071e+09	2.2878e+09	0.0456015	Organoheterocyclic compounds	Piperidines	DOWN
lithocholic acid	1.22263e+07	1.9017e+07	7.14746e+06	3.12315e+07	8.73282e+07	6.06668e+07	0.047122	---	---	DOWN
(R)-4-((3S,5S,8R,9S,10S,12S,13R,14S,17R)-3,12-dihydroxy-10,13-dimethylhexadecahydro-1H-cyclopenta[a]phenanthren-17-yl)pentanoic acid	8.23954e+08	1.66564e+09	6.3637e+08	3.05218e+09	3.59641e+09	1.77704e+09	0.047553	Lipids and lipid-like molecules	Steroids and steroid derivatives	DOWN
Chenodeoxycholylleucine	4.07558e+06	5.17606e+06	1.83085e+06	1.60756e+07	9.04789e+06	8.37891e+06	0.0478824	Lipids and lipid-like molecules	Steroids and steroid derivatives	DOWN
Nitramine	9.79119e+06	3.15896e+07	1.7394e+07	3.70026e+07	4.58874e+07	6.60065e+07	0.0483921	Organoheterocyclic compounds	Azaspirodecane derivatives	DOWN
Pumiliotoxin 251D	1.66341e+08	7.35574e+08	4.91622e+08	8.11242e+08	1.28568e+09	1.49807e+09	0.048527	Alkaloids and derivatives	Pumiliotoxins, homopumiliotoxins, and allopumiliotoxins	DOWN
2-Hydroxy-3-(2-hydroxyphenyl)propanoic acid	1.02837e+08	6.846e+07	8.66007e+07	1.71721e+07	2.5331e+07	2.05644e+07	0.00312806	Phenylpropanoids and polyketides	Phenylpropanoic acids	UP
3alpha-Hydroxyoreadone	5.87275e+07	5.10021e+07	8.23056e+07	1.04634e+07	8.10583e+06	1.12609e+07	0.00464014	Organoheterocyclic compounds	Naphthofurans	UP
Glochidone putative	9.9977e+08	6.26735e+08	9.40538e+08	2.03039e+08	2.13034e+08	2.70049e+08	0.00596138	Lipids and lipid-like molecules	Prenol lipids	UP
Lythranidine	4.63666e+08	3.26352e+08	5.12989e+08	1.18979e+08	1.57256e+08	1.20796e+08	0.00617669	Benzenoids	Phenol ethers	UP
2-methyladenosine 5'-phosphate	1.45207e+07	1.369e+07	2.03031e+07	2.73188e+06	5.92112e+06	2.06568e+06	0.00626328	Nucleosides, nucleotides, and analogues	Purine nucleotides	UP
Sclareolide	3.19801e+07	2.09541e+07	3.21285e+07	6.64561e+06	7.58649e+06	1.05164e+07	0.00659603	Organoheterocyclic compounds	Naphthofurans	UP
N-Acetylproline	6.07677e+08	3.24904e+08	5.20688e+08	5.58581e+07	6.42833e+07	5.27266e+07	0.00698382	Organic acids and derivatives	Carboxylic acids and derivatives	UP
L-ASPARTATE	7.05942e+07	1.05218e+08	6.70569e+07	1.21146e+07	2.39174e+07	2.12816e+07	0.00819164	Organic acids and derivatives	Carboxylic acids and derivatives	UP
4,4'-Diapo-zeta-carotene	5.39281e+07	3.23921e+07	5.27499e+07	8.40302e+06	8.98016e+06	1.50266e+07	0.00823546	Lipids and lipid-like molecules	Prenol lipids	UP
gamma-Calacorene	2.80043e+07	1.77829e+07	2.81751e+07	7.76167e+06	7.77182e+06	9.6881e+06	0.00967264	Lipids and lipid-like molecules	Prenol lipids	UP
Crataegolic acid	3.47105e+07	5.45201e+07	6.34761e+07	8.73727e+06	9.63465e+06	1.40017e+07	0.00976612	Lipids and lipid-like molecules	Prenol lipids	UP
CHEBI:68392	1.78438e+07	1.82093e+07	2.74603e+07	6.34321e+06	6.29488e+06	7.72773e+06	0.0106499	Lipids and lipid-like molecules	Steroids and steroid derivatives	UP
17-(4-cyclopropylidene-1-methyl-butyl)-10,13-dimethyl-2,3,4,5,6,7,11,12,14,15,16,17-dodecahydro-1H-cyclopenta[a]phenanthren-3-ol	5.47821e+07	3.34041e+07	5.36779e+07	1.34502e+07	1.24057e+07	1.90105e+07	0.0111382	Lipids and lipid-like molecules	Steroids and steroid derivatives	UP
Helianthol A	5.13839e+07	3.81472e+07	5.73679e+07	2.07896e+07	2.53205e+07	2.6301e+07	0.0138151	Lipids and lipid-like molecules	Prenol lipids	UP
Betulonaldehyde	1.11223e+08	1.25378e+08	1.86552e+08	3.68326e+07	3.0878e+07	5.37e+07	0.0139988	Lipids and lipid-like molecules	Prenol lipids	UP
Calocedimer A	3.88051e+08	4.43769e+08	6.49299e+08	1.26714e+08	1.55162e+08	1.93231e+08	0.0148258	Lipids and lipid-like molecules	Prenol lipids	UP
Glycerol 1-Myristate	2.49993e+07	2.15297e+07	3.231e+07	1.14753e+07	1.33245e+07	1.42107e+07	0.0154708	Lipids and lipid-like molecules	Glycerolipids	UP
(9E)-Tridec-9-enedioylcarnitine	4.09456e+07	2.15069e+07	4.88347e+07	3.91744e+06	5.07903e+06	4.73395e+06	0.016116	Lipids and lipid-like molecules	Fatty Acyls	UP
m-Toluidine	1.22758e+07	1.16381e+07	1.20271e+07	9.24389e+06	7.30695e+06	9.87474e+06	0.0162377	Benzenoids	Benzene and substituted derivatives	UP
(R)-1-Methyl-4-(1-methyl-5-hexenyl)-benzene	6.34809e+07	5.63631e+07	6.20258e+07	5.30986e+07	5.03382e+07	5.08485e+07	0.0168903	Lipids and lipid-like molecules	Prenol lipids	UP
(+)-Vulgraon B	5.57518e+07	3.6965e+07	5.37915e+07	1.89858e+07	1.8826e+07	2.86088e+07	0.0170239	Lipids and lipid-like molecules	Prenol lipids	UP
LPE(15:0)	6.76817e+08	3.87844e+08	7.56848e+08	1.86945e+08	1.77927e+08	1.06228e+08	0.0173032	Lipids and lipid-like molecules	Glycerophospholipids	UP
Eremophila-1(10),8,11-triene	6.96075e+07	4.82499e+07	6.88988e+07	3.63178e+07	3.49194e+07	3.2568e+07	0.0175348	Lipids and lipid-like molecules	Prenol lipids	UP
Soyasaponin Ba	1.66186e+07	1.85132e+07	3.04599e+07	1.58606e+06	6.72134e+06	4.0288e+06	0.0178958	---	---	UP
Pterosin N	6.11625e+07	3.36279e+07	4.72051e+07	7.8968e+06	9.34888e+06	2.11775e+07	0.0184748	Benzenoids	Indanes	UP
3-Hydroxy-11Z-octadecenoylcarnitine	1.55239e+08	8.2281e+07	1.26422e+08	4.65979e+07	3.93775e+07	2.39966e+07	0.0189904	Lipids and lipid-like molecules	Fatty Acyls	UP
(1R-cis)-4-(1,2-Dimethyl-3-methylenecyclopentyl)-1,4-cyclohexadiene-1-methanol	4.46886e+07	2.89358e+07	4.80268e+07	1.57021e+07	1.47569e+07	2.13851e+07	0.0203148	Organic oxygen compounds	Organooxygen compounds	UP
1,10a-Dihydroxy-4,4,7,11b-tetramethyl-1,2,3,4a,5,6,6a,7,11,11a-decahydronaphtho[2,1-][1]benzouran-9-one	111691739	7.5406e+07	1.34121e+08	3.47549e+07	4.60791e+07	5.47794e+07	0.0266479	Organoheterocyclic compounds	Naphthofurans	UP
6alpha-Hydroxylup-20(29)-en-3-oxo-27,28-dioic acid	1.21039e+08	8.22606e+07	1.69976e+08	3.62611e+07	3.93441e+07	4.29523e+07	0.0289428	Lipids and lipid-like molecules	Prenol lipids	UP
Phlomistetraol A	8.7337e+07	7.94041e+07	1.02991e+08	6.82183e+07	6.66023e+07	6.50566e+07	0.0290638	Lipids and lipid-like molecules	Steroids and steroid derivatives	UP
Urechitol B	3.74432e+07	1.73874e+07	4.88982e+07	4.50354e+06	4.7704e+06	2.68055e+06	0.0295542	Organoheterocyclic compounds	Furopyrans	UP
N-Acetylisoleucine	3.91998e+07	2.35713e+07	5.07233e+07	1.10104e+07	1.09443e+07	1.35516e+07	0.0303698	Organic acids and derivatives	Carboxylic acids and derivatives	UP
N-Acetyl-DL-tryptophan	3.82024e+07	1.21489e+07	2.50309e+07	843299	969551	1.29714e+06	0.0328213	Organic acids and derivatives	Carboxylic acids and derivatives	UP
16:0 LYSO-PE	1.75879e+08	2.36851e+08	2.81788e+08	1.31342e+08	1.40305e+08	8.40504e+07	0.032931	Lipids and lipid-like molecules	Glycerophospholipids	UP
N-(2-Carboxymethyl)-morpholine	2.22881e+08	2.31025e+08	2.2291e+08	1.35238e+08	1.57098e+08	2.00147e+08	0.0332023	Organic acids and derivatives	Carboxylic acids and derivatives	UP
Alanine betaine	8.54319e+08	4.46717e+08	7.32748e+08	1.96538e+08	2.70542e+08	3.51711e+08	0.0347477	---	Carboxylic acids and derivatives	UP
LPE(14:0)	2.82533e+08	2.52153e+08	5.12556e+08	7.20154e+07	1.22785e+08	5.88717e+07	0.0351506	Lipids and lipid-like molecules	Glycerophospholipids	UP
15-Methoxyisodauc-3-ene-1beta,5alpha-diol	3.36281e+07	4.05454e+07	4.09195e+07	1.32932e+07	2.11091e+07	3.008e+07	0.0353487	Lipids and lipid-like molecules	Prenol lipids	UP
Embelinone	1.40843e+08	1.26521e+08	2.83084e+08	2.76729e+07	1.91116e+07	4.21587e+07	0.0379944	Lipids and lipid-like molecules	Prenol lipids	UP
Secaubryolide	1.60293e+07	1.79265e+07	2.59577e+07	9.84879e+06	1.13206e+07	1.17225e+07	0.043699	Lipids and lipid-like molecules	Prenol lipids	UP
3770-22-7	1.15333e+08	5.57138e+07	1.41607e+08	2.93843e+07	3.36323e+07	3.05682e+07	0.0454599	Organic acids and derivatives	Carboxylic acids and derivatives	UP
Docosahexaenoicacid(DHA)	1.01305e+08	3.94174e+07	1.42127e+08	1.24738e+07	8.27544e+06	4.70371e+06	0.0456717	Lipids and lipid-like molecules	Fatty Acyls	UP
12-Hydroxy-12-octadecanoylcarnitine	2.68414e+07	2.33595e+07	3.48006e+07	2.07684e+07	4.93715e+06	3.18842e+06	0.0458764	Lipids and lipid-like molecules	Fatty Acyls	UP
Ilekudinol A	3.81739e+07	3.56421e+07	4.04063e+07	3.49617e+07	3.24126e+07	3.36267e+07	0.0476471	Organoheterocyclic compounds	Lactones	UP
4-Acetamidobutyric acid	2.26708e+08	9.33334e+07	1.35598e+08	4.39221e+07	4.99425e+07	2.12789e+07	0.0480369	Organic acids and derivatives	Carboxylic acids and derivatives	UP
