# Supplementary material for: Extracellular Vesicles of Streptococcus anginosus Mediate Gastritis via Epithelial Barrier Disruption and Macrophage‐driven Inflammation
Source: Adv Sci (Weinh). 2026 Jan 30;13(19):e12494. doi: 10.1002/advs.202512494 (PMC13045418; doi:10.1002/advs.202512494)
Supplement: Supplementary file 7 — Supporting File 7: advs74089‐sup‐0007‐Table S5.xlsx. [file ADVS-13-e12494-s005.xlsx]

## Sheet: Sheet1
Table S5 The upregulated metabolic pathways in the feces of mice that were gavaged with SA-EVs (P<0.05), related to Figure 8, Figure S5, Figure S6 and Methods
Description	RichFactor	zScore	SecondClass	TopClass
Central carbon metabolism in cancer	0.0540541	9.62718	Cancer: overview	Human Diseases
Protein digestion and absorption	0.0425532	8.50228	Digestive system	Organismal Systems
Aminoacyl-tRNA biosynthesis	0.0384615	8.06436	Translation	Genetic Information Processing
Nucleotide metabolism	0.0344828	7.61444	Global and overview maps	Metabolism
Purine metabolism	0.019802	5.65331	Nucleotide metabolism	Metabolism
Melanogenesis	0.166667	12.0832	Endocrine system	Organismal Systems
Biosynthesis of amino acids	0.015625	4.95613	Global and overview maps	Metabolism
Cocaine addiction	0.142857	11.1754	Substance dependence	Human Diseases
2-Oxocarboxylic acid metabolism	0.0149254	4.82959	Global and overview maps	Metabolism
ABC transporters	0.0144928	4.74967	Membrane transport	Environmental Information Processing
Amphetamine addiction	0.111111	9.83556	Substance dependence	Human Diseases
Alcoholism	0.1	9.32125	Substance dependence	Human Diseases
Prolactin signaling pathway	0.0909091	8.87832	Endocrine system	Organismal Systems
Dopaminergic synapse	0.0833333	8.49159	Nervous system	Organismal Systems
Arginine biosynthesis	0.0434783	6.06396	Amino acid metabolism	Metabolism
Parkinson disease	0.0384615	5.68551	Neurodegenerative disease	Human Diseases
Alanine, aspartate and glutamate metabolism	0.0357143	5.46719	Amino acid metabolism	Metabolism
Pantothenate and CoA biosynthesis	0.0333333	5.2707	Metabolism of cofactors and vitamins	Metabolism
Thiamine metabolism	0.0322581	5.17952	Metabolism of cofactors and vitamins	Metabolism
beta-Alanine metabolism	0.03125	5.09256	Metabolism of other amino acids	Metabolism
Phenylalanine, tyrosine and tryptophan biosynthesis	0.0285714	4.85397	Amino acid metabolism	Metabolism
Biosynthesis of cofactors	0.00609756	2.78493	Global and overview maps	Metabolism
