# Supplementary material for: Extracellular Vesicles of Streptococcus anginosus Mediate Gastritis via Epithelial Barrier Disruption and Macrophage‐driven Inflammation
Source: Adv Sci (Weinh). 2026 Jan 30;13(19):e12494. doi: 10.1002/advs.202512494 (PMC13045418; doi:10.1002/advs.202512494)
Supplement: Supplementary file 8 — Supporting File 8: advs74089‐sup‐0008‐Table S6.xlsx. [file ADVS-13-e12494-s002.xlsx]

## Sheet: Sheet1
Table S6 The fecal microbiota enriched in mice that were gavaged with SA-Evs, related to Figure 9 and Methods
.OTU ID	SA-2w	SA-3m	PBS
s__Propionibacterium acnes	0	3.3309461552554005e-05	0
s__Bifidobacterium longum	0	0	1.1103153850851333e-05
s__unclassified_Bifidobacterium	0	2.7757884627128337e-05	0
s__unidentified_Bifidobacterium	1.1103153850851333e-05	2.7757884627128337e-05	0
s__unidentified_Adlercreutzia	0.0012380016543699238	0.0015544415391191867	0.0007106018464544854
s__Collinsella stercoris	5.551576925425667e-06	0	0
s__unclassified_Coriobacteriaceae	0	0	3.886103847797967e-05
s__unidentified_Coriobacteriaceae	0.00083273653881385	0.0010881090773834307	0.000233166230867878
s__Bacteroides acidifaciens	0.000399713538630648	0.005051935002137357	0.0011935890389665183
s__unidentified_Bacteroides	0.0005940187310205465	0.010936606543088565	0.0015710962698954637
s__unidentified_Parabacteroides	0.000316439884749263	0.0018764330007938756	0.00018875361546447268
s__unidentified_Porphyromonas	0	0	2.7757884627128337e-05
s__Prevotella intermedia	0	0	1.1103153850851333e-05
s__unidentified_Prevotella	0.000216511500091601	0	0.0007439113080070395
s__unidentified_AF12	0.003480838732241893	0.0035641123861232782	0.04045989263250226
s__Alistipes putredinis	0	0	2.2206307701702667e-05
s__unclassified_Alistipes	0	0	2.775788462712833e-05
s__unclassified_Rikenellaceae	0	0	0.000249820961644155
s__unidentified_Rikenellaceae	0.003503045039943596	0.03555229863042598	0.04125931970976361
s__unidentified_S24-7	0.08001487822616021	0.17481915738165438	0.15277939698771528
s__unidentified_Odoribacter	0	0	1.1103153850851333e-05
s__unidentified_[Prevotella]	0	0.0018930877315701524	1.1103153850851333e-05
s__unclassified_Bacteroidales	1.1103153850851333e-05	0	0.0009271133465460863
s__unidentified_Bacteroidales	0.004463467848042237	0.011525073697183686	0.012807487966956988
s__unidentified_YS2	8.3273653881385e-05	0.0006772923849019314	0.00031643988474926307
s__unidentified_Streptophyta	1.6654730776277002e-05	7.217050003053367e-05	0
s__unidentified_Mucispirillum	0.000149892576986493	0.00032754303860011433	0.006356555579612388
s__Bacillus longiquaesitum	0	5.551576925425667e-06	0
s__unidentified_Bacillus	0	4.441261540340533e-05	2.2206307701702667e-05
s__unidentified_Terribacillus	0	1.1103153850851333e-05	0
s__unidentified_Paenibacillus	0	2.7757884627128337e-05	0
s__unidentified_Sporosarcina	0	0	6.661892310510801e-05
s__Jeotgalicoccus psychrophilus	5.551576925425667e-06	0	0
s__unclassified_Staphylococcus	0	0	4.9964192328831e-05
s__unidentified_Staphylococcus	0.0006717408079765058	0.001138073269712262	8.3273653881385e-05
s__unclassified_Bacillales	0	0	1.1103153850851333e-05
s__unidentified_Aerococcus	0.00041636826940692496	0.00037750723092894525	0.000316439884749263
s__Lactobacillus reuteri	2.7757884627128337e-05	0	1.1103153850851333e-05
s__unidentified_Lactobacillus	0.6596439218560033	0.2569325316856253	0.29657079093316524
s__unclassified_Lactobacillaceae	0	0	1.1103153850851333e-05
s__Leuconostoc mesenteroides	0	1.1103153850851333e-05	0
s__unidentified_Lactococcus	5.551576925425667e-06	0	0
s__Streptococcus anginosus	0.001099212231234282	0.0017765046161362134	0
s__unidentified_Streptococcus	0.0003386461924509657	0.0006606376541256543	4.996419232883101e-05
s__unclassified_Lactobacillales	0	0	4.441261540340534e-05
s__unidentified_Christensenellaceae	0	6.106734617968234e-05	9.437680773223634e-05
s__unidentified_Candidatus Arthromitus	0.0026814116549805974	0.0001221346923593647	0.0018153656546141931
s__Clostridium butyricum	0	0.00016099573083734435	2.2206307701702667e-05
s__unidentified_Clostridium	0.0009826291158003431	0	0.0005218482309900127
s__unidentified_Dehalobacterium	0.00012768626928479036	0.00037750723092894536	0.0013101721544004573
s__unidentified_Anaerofustis	9.992838465766201e-05	0.0006439829233493774	9.9928384657662e-05
s__Blautia obeum	5.551576925425667e-06	0	0
s__unidentified_Blautia	8.327365388138499e-05	5.551576925425667e-05	7.217050003053367e-05
s__Clostridium clostridioforme	0	0	1.1103153850851333e-05
s__Coprococcus eutactus	0	1.1103153850851333e-05	0
s__unidentified_Coprococcus	0.00011103153850851332	0.0001720988846881957	0.0005051935002137356
s__unidentified_Dorea	8.3273653881385e-05	3.3309461552554e-05	0.00035530092322724266
s__[Ruminococcus] gnavus	0.0009715259619494917	0.0006439829233493773	0.0021928728855431386
s__unidentified_[Ruminococcus]	1.6654730776277e-05	0	4.9964192328831e-05
s__unclassified_Lachnospiraceae	0.0008105302311121476	0.0005440545386917153	0.0034419776937639136
s__unidentified_Lachnospiraceae	0.026136824164904014	0.15959673345213726	0.15048659571751413
s__unidentified_Peptococcaceae	0	0	0.00033309461552553997
s__Clostridium bartlettii	0	5.551576925425667e-06	0
s__unidentified_Anaerotruncus	0.00021095992316617535	0.00038861038477979674	0.005407235925364599
s__Faecalibacterium prausnitzii	0	0	2.2206307701702667e-05
s__unidentified_Oscillospira	0.006550860772002287	0.024909925664384953	0.04397959240322217
s__Ruminococcus bromii	1.1103153850851333e-05	0	5.551576925425667e-06
s__unidentified_Ruminococcus	0.0021706665778414356	0.0012935174236241805	0.011280804312464953
s__Subdoligranulum variabile	3.3309461552554005e-05	2.7757884627128337e-05	6.106734617968234e-05
s__unclassified_Ruminococcaceae	0.0002054083462407497	0.0003553009232272427	0.0018597782700175978
s__unidentified_Ruminococcaceae	0.0031699504244180558	0.004741046694313519	0.01040365515824769
s__unidentified_Dialister	0	0	2.2206307701702667e-05
s__unidentified_Megamonas	0	1.6654730776277e-05	0
s__unidentified_[Mogibacteriaceae]	0.00036640407707809404	0.0004718840386611817	0.0008882523080681067
s__unclassified_Clostridiales	0.001920845616197281	0.0015488899621937614	0.007661176157087421
s__unidentified_Clostridiales	0.033686968783482936	0.12477724297586731	0.03772296520826757
s__unidentified_Allobaculum	0	1.1103153850851333e-05	1.1103153850851333e-05
s__unidentified_Erysipelotrichaceae	8.3273653881385e-05	0.0009160101926952351	6.661892310510801e-05
s__unclassified_Firmicutes	2.2206307701702667e-05	2.7757884627128337e-05	0.0003886103847797966
s__unidentified_OD1	0.15802563718224197	0.157975672989913	0.1528515674877452
s__unidentified_Phyllobacterium	1.1103153850851333e-05	0	0
s__unidentified_Agrobacterium	0	2.7757884627128337e-05	0
s__Zea luxurians	0	0.00018875361546447268	0
s__unidentified_Sphingomonadaceae	0	1.6654730776277002e-05	0
s__Alcaligenes faecalis	2.775788462712833e-05	0	0
s__unidentified_Sutterella	5.551576925425667e-06	0	0
s__unidentified_Burkholderia	1.1103153850851333e-05	7.217050003053367e-05	0
s__unidentified_Curvibacter	4.996419232883101e-05	0	0
s__unidentified_Janthinobacterium	1.1103153850851333e-05	0	0
s__unidentified_Bilophila	7.772207695595933e-05	0.00011658311543393901	0.000599570307945972
s__Desulfovibrio C21_c20	0.0011991406158919442	0.0018542266930921727	0.004668876194282986
s__unidentified_Desulfovibrionaceae	5.5515769254256675e-05	0.00014434100006106734	0.00024982096164415503
s__unclassified_Campylobacter	0	0	1.1103153850851333e-05
s__Escherichia coli	0.00010547996158308769	0.0009049070388443837	0
s__Pantoea ananatis	0	0	1.1103153850851333e-05
s__unclassified_Pantoea	0	0	3.3309461552554e-05
s__unclassified_Enterobacteriaceae	0.00019430519238989834	0.00149892576986493	8.882523080681068e-05
s__unidentified_Aggregatibacter	0	0	1.1103153850851333e-05
s__unidentified_F16	0.0009937322696511944	0.002098496077810902	0.00042747142325777634
s__unidentified_Anaeroplasma	0	0	0.0009049070388443838
s__unidentified_RF39	0.0009382165003969379	0.0028812684242959215	0.0012546563851462008
s__Akkermansia muciniphila	3.3309461552554005e-05	2.220630770170267e-05	0
s__unclassified_Bacteria	0.0001720988846881957	0.00026092411549500635	0.0004885387694374587
s__unidentified_Bacteria	0	1.1103153850851333e-05	0.00011103153850851332
