# Supplementary material for: Extracellular Vesicles of Streptococcus anginosus Mediate Gastritis via Epithelial Barrier Disruption and Macrophage‐driven Inflammation
Source: Adv Sci (Weinh). 2026 Jan 30;13(19):e12494. doi: 10.1002/advs.202512494 (PMC13045418; doi:10.1002/advs.202512494)
Supplement: Supplementary file 9 — Supporting File 9: advs74089‐sup‐0009‐Table S7.xlsx. [file ADVS-13-e12494-s007.xlsx]

## Sheet: Sheet1
Primer sequences used in this study, related to Figure 7, Figure S3
Gene	Primer	Sequence
Il-23a	Forward 5’-3’	ATGCTGGATTGCAGAGCAGTA
	Reverse 5’-3’	ACGGGGCACATTATTTTTAGTCT
Il-6	Forward 5’-3’	TAGTCCTTCCTACCCCAATTTCC
	Reverse 5’-3’	TTGGTCCTTAGCCACTCCTTC
Il-2	Forward 5’-3’	ACACCTTTAATTGGTCAACACGA
	Reverse 5’-3’	CCTGCTACGTTCTCTACCTCT
SPP1	Forward 5’-3’	AGGAAGAAGTAGGCATTTCTGGT
	Reverse 5’-3’	TCGGCTCTGCAATGTTGTCTG
Arg2	Forward 5’-3’	AGCTCTAGCATAACCATGAGTGA
	Reverse 5’-3’	GCTTTAAGGCCATTTTTGGGTG
Ccl8	Forward 5’-3’	TCTACGCAGTGCTTCTTTGCC
	Reverse 5’-3’	AAGGGGGATCTTCAGCTTTAGTA
Crp	Forward 5’-3’	ATGGAGAAGCTACTCTGGTGC
	Reverse 5’-3’	ACACACAGTAAAGGTGTTCAGTG
Kng1	Forward 5’-3’	CTGCTGACTTTAACACAGGGAG
	Reverse 5’-3’	GGTTGCCACTTTTTACCCCAG
Ccl4	Forward 5’-3’	TTCCTGCTGTTTCTCTTACACCT
	Reverse 5’-3’	CTGTCTGCCTCTTTTGGTCAG
Streptococcus anginosus	Forward 5’-3’	GAACGGGTGAGTAACGCGTAGGTA
	Reverse 5’-3’	AAGCATCTAACATGTGTTACATAC
Tmpc	Forward 5’-3’	GAACAAFAAACAATFFCTAGGC
	Reverse 5’-3’	CGTCAAGGATTTTTGCTTTTGC
Fbp62	Forward 5’-3’	CACCACATGACAGAGGAATTGC
	Reverse 5’-3’	TTGGCTTCATCGGGAGTGACC
