# Supplementary material for: Extracellular Vesicles of Streptococcus anginosus Mediate Gastritis via Epithelial Barrier Disruption and Macrophage‐driven Inflammation
Source: Adv Sci (Weinh). 2026 Jan 30;13(19):e12494. doi: 10.1002/advs.202512494 (PMC13045418; doi:10.1002/advs.202512494)
Supplement: Supplementary file 10 — Supporting File 10: advs74089‐sup‐0010‐DataFile.xlsx. [file ADVS-13-e12494-s001.xlsx]

## Sheet: Fig 1
Fig 1A
Fig 1C
Fig 1D
		PBS	SA-EVs 0h		SA-EVs 1h		SA-EVs 2h		SA-EVs 4h
MERGE
EV DEEP RED
DAPI
Fig 1E
Fig 1F
Fig 1G
Fig 1H
PBS	SA-EVs	SA△Fbp62-EVs	SA△Tmpc-EVs	SA△Fbp62+Tmpc-EVs	E.coli-EVs
0	1610	1743	1351	1544	1711

## Sheet: Fig 2
Fig 2B
	PBS			SA-EVs			E.coli-EVs
Fig 2B
	PBS			SA-EVs			E.coli-EVs
Fig 2D
PBS	SA-EVs	E.coli-EVs
0	2	1
0	1	0
0	1	0
0	1	0
0	0	0
0	1	0
Fig 2E
	TNF-a				IL-6				IL-17A				MCP-1				IL-12				INF-a				IL-1β				MIP-1a
PBS	SA-EVs	E.coli-EVs		PBS	SA-EVs	E.coli-EVs		PBS	SA-EVs	E.coli-EVs		PBS	SA-EVs	E.coli-EVs		PBS	SA-EVs	E.coli-EVs		PBS	SA-EVs	E.coli-EVs		PBS	SA-EVs	E.coli-EVs		PBS	SA-EVs	E.coli-EVs
8.7	18.19	12.98		11.3	24.22	13.13		3.11	18.4	5.98		44.63	52.68	6.21		12.68	8.59	9.82		2.59	15.66	7.74		16.58	34.57	15.09		5.61	16.56	2.06
6.93	15.16	7.39		11.41	47.64	18.54		6.49	6.21	14.71		23.67	25.62	13.91		7.59	13.6	4.17		5.59	12.65	5.61		22.66	31.63	18.65		1.57	10.56	7.6
3.2	9.49	4.62		18.49	37.24	27.59		1.52	7.44	8.14		32.6	62.95	14.13		11.58	15.71	2.97		8.57	11.88	6.03		25.62	34.84	16.18		4.55	2.27	5.31
5.7	14.88	6.34		20.72	54.04	13.63		5.94	24.9	10.36		41.59	52.92	15.07		6.66	16.44	7.87		4.61	8.68	9.57		25.56	35.83	21.14		1.65	6.63	8.62
9.44	10.31	4.36		15.42	42.66	14.88		6.26	6.65	7.64		22.55	56.53	18.75		10.57	22.31	6.09		2.64	6.8	5.31		24.63	32.03	19.97		4.61	11.46	6.36
12.83	13.02	7.9		12.83	24.54	9.9		3.82	15.35	7.15		25.62	58.84	18.61		3.63	15.94	6.43		4.66	13.55	6.02		20.53	35.44	20.12		5.62	9.08	6.2

## Sheet: Fig 3
Fig 3B
	PBS		SA-EVs
Fig 3C
	PBS		SA-EVs		H.pylori
Fig 3D
PBS	SA-EVs	H.Pylori
0	2	1
0	1	1
0	1	0
0	1	1
0	0	1
0	1
Fig 3E	IL-17A		Fig 3F	CCL20		Fig 3G	IL-6		Fig 3H	IL-12		Fig 3I	CCL8		Fig 3J	TNF-a
PBS	SA-EVs		PBS	SA-EVs		PBS	SA-EVs		PBS	SA-EVs		PBS	SA-EVs		PBS	SA-EVs
5.91	57.55		23.14	40.35		21.69	42.64		32.54	61.55		59.57	103.39		12.58	19.55
4.63	67.5		25.01	29.76		19.68	40.55		26.64	44.67		72.86	119.95		7.66	28.66
13.98	95.49		6.32	15.19		29.62	44.8		35.58	52.96		69.98	60.4		10.64	22.03
10.88	37.83		26.2	48.66		19.66	33.7		31.68	64.71		48.61	135.43		9.58	15.16
13.75	84.65		17.43	39.81		21.68	36.3		27.55	44.42		61.9	99.44		12.66	16.08
18.09	57.05		15.12	44.05		33.69	27.26		31.65	64.34		83.62	81.72		8.61	23.65
Fig 3K				Fig 3L				Fig 3M
PBS	SA-EVs	H.pylori		PBS	SA-EVs	H.pylori		PBS	SA-EVs	H.pylori
18.1	10.6	7.88		1.2	12.5	11.8		5.8	19.1	30.8
14.3	8.6	7.2		0.9	13.8	9.2		6.6	17.4	24.3
20.4	9.5	6.24		1.35	14.5	8.7		3.9	23.8	27.6
21.33	11.24	8.26		2.5	9.8	7.9		4.3	18.7	25.3
17.59	8.77	6.58		2.1	13.6	7.1		5.1	19.2	20.6
19.5	6.8	4.5		3.3	12.4	9		8.2	16.5	26.9
Fig 3N
Fig 3O	IL-17A				IL-22				TNF-a				IL-1β
PBS	SA-EVs	H.pylori		PBS	SA-EVs	H.pylori		PBS	SA-EVs	H.pylori		PBS	SA-EVs	H.pylori
28.77	53.15	47.1		89.94	57.36	52.76		107	188	194		46.44	112.62	131.25
42.89	86.97	57.47		76.73	40.79	41.53		101	141	161		27.35	124.82	94.52
26.25	56.55	53.92		90.39	44.82	56.62		76	176	292		37.43	88.66	128.42
22.63	60.97	49.71		80.9	47.87	55.75		76	165	325		35.75	117.69	115.85
28.78	52.65	61.22		90.31	52.85	38.19		118	218	224		48.28	106.77	135.45
11.55	78.36	57.7		80.43	36.65	37.62		80	189	255		31.67	118.89	151.26

## Sheet: Fig 4
Fig 4A
		PBS			SA-EVs			E.coli-EVs
2 weeks
3 months
		2 weeks			3 months
	PBS	SA-EVs	E.coli-EVs		PBS	SA-EVs
	6	10	5		4	15
	4	8	5		4	10
	4	8	3		6	8
	5	10	3		5	15
	3	10	4		5	12
	5	7	5		4	7
Fig 4B
		PBS			SA-EVs			E.coli-EVs
2 weeks
3 months
		2 weeks			3 months
	PBS	SA-EVs	E.coli-EVs		PBS	SA-EVs
	45	80	40		30	40
	30	72	35		30	42
	40	70	30		40	90
	38	78	45		42	85
	45	75	38		35	85
	32	60	45		40	80
Fig 4C
		PBS			SA-EVs			E.coli-EVs
2 weeks
3 months

## Sheet: Fig 5
Fig 5A
		PBS			SA-EVs
MERGE
OCCLUDIN
ZO-1
DAPI
Fig 5B
		PBS			SA-EVs
MERGE
OCCLUDIN
ZO-1
DAPI
Fig 5C	OCCLUDIN			ZO-1			CLAUDIN18			GIF
PBS	SA-EVs		PBS	SA-EVs		PBS	SA-EVs		PBS	SA-EVs
12.3636	5.96759		12.3636	5.96759		37.2483	16.6548		7.50019	3.77087
16.205	2.44267		16.205	2.44267		45.1782	17.3909		7.33366	4.189
12.0988	2.77075		12.0988	2.77075		43.85	15.5204		15.8959	2.69214
17.2804	2.15496		17.2804	2.15496		42.048	19.7019		17.8521	2.97392
Fig 5D
	CLDN18				ZO-1			GAPDH
	PBS				SA-EVs
CLDN18	0.852083	1.04165	0.853066		0.237034	0.650623	0.527926
ZO-1	0.742888	0.826251	1.00411		0.469072	0.604165	0.54352

## Sheet: Fig 6
Fig 6D	TMPC			FBP62
SA	SA-EVs		SA	SA-EVs
19957000000	2796400000		432370000	35027000
19487000000	1637500000		321720000	2165800
24387000000	2577800000		541150000	7997600
Fig 6E
	P-AKT			AKT			P-ERK1/2			ERK1/2			P-JNK			JNK			TLR2			GAPDH
Fig 6F	P-AKT			AKT			P-ERK1/2			ERK1/2			JNK			TLR2			P-JNK
PBS	SA-EVs		PBS	SA-EVs		PBS	SA-EVs		PBS	SA-EVs		PBS	SA-EVs		PBS	SA-EVs		PBS	SA-EVs
0.844759	1.41528		0.989279	1.02447		0.880449	1.15007		1.14763	0.865137		1.1988	0.550761		0.470098	1.1072		0.410371	0.167991
0.986771	1.34361		1.15174	1.7365		0.926963	1.40324		1.09115	0.811082		0.791079	0.848291		1.09427	1.08484		0.194039	0.949557
0.496917	1.98835		1.41819	3.12389		0.928427	1.81213		0.961118	2.03414		0.642798	1.9544		0.304494	1.48792		0.211143	1.81254

## Sheet: Fig 7
Fig 7E	Il-23a			Il-6			Il-2			Spp1			Arg2			Ccl8			Crp			Kng1			Ccl4
PBS	SA-EVs		PBS	SA-EVs		PBS	SA-EVs		PBS	SA-EVs		PBS	SA-EVs		PBS	SA-EVs		PBS	SA-EVs		PBS	SA-EVs		PBS	SA-EVs
0.66588	4.3873		1.19732	6.02017		1.05995	0.808881		1.44936	8.97192		0.671971	10.8263		0.44803	4.35196		1.14792	4.43526		0.54418	2.62471		2.08578	10.415
0.948246	6.03491		0.84663	7.06066		0.866938	0.661586		1.532	10.0242		1.14589	10.3136		0.467056	4.3219		1.02032	3.99728		0.642673	2.55294		1.95964	10.9328
1.97703	5.91072		0.986099	7.25917		0.89131	0.421616		2.22749	9.03432		1.64316	10.7515		0.473576	4.93027		1.00627	5.46045		0.547965	2.5004		2.42938	11.2401
1.11214	6.23332		1.69326	6.30489		0.837406	1.42471		1.04639	12.9249		1.55452	8.83443		1.19058	3.99538		1.46309	5.87947		0.890173	5.20112		1.76613	9.23592
0.398688	5.1337		1.21403	7.44603		0.264988	2.02886		2.52348	11.5681		1.4404	8.41601		0.89606	4.91889		0.87601	5.87947		0.987708	5.9059		2.31432	9.76253
1.23971	5.6962		1.68156	7.09337		0.722298	1.12039		1.16104	11.4882		1.21965	9.20959		0.801996	5.05718		3.07166	7.23848		0.915199	4.60167		1.3666	10.3192
0.686184	2.75745		1.07163	7.30966		2.11501	1.62902		1.07581	15.1939		1.21965	13.1453		0.435778	5.17539		1.02032	9.50719		0.339658	5.94698		1.31093	14.129
2.12383	3.1456		0.965805	7.06066		2.34675	2.07628		0.983104	11.9209		1.13798	14.687		0.395477	3.94949		0.210081	7.10591		0.421077	12.7771		1.21469	14.8315
	5.2537		1.02797	8.455		1.72987	3.28448		0.853867	15.0889		0.647583	15.3107		0.547779	3.73645		0.492781	5.46045		0.500748	10.5963		0.25654	14.6273
	8.78474		0.649081	5.54609		0.887201			0.201952	10.1759		0.749052	9.70103		2.88452	3.16748		1.11395	5.03045		3.94172	9.3534		0.408174	5.03592
	2.95878		0.274803	5.32016					0.67459	10.9821		0.652087	10.0431		2.32678	2.77984		3.21693	2.02888		3.60206			0.357807	5.24977
	9.98664		1.05444	5.50778					0.629415	9.96647		0.427246	8.68266		3.4303	4.09823		1.55368	6.77719		3.8606			0.294687	4.06218
			0.970278	9.49041					0.64264	12.1433		0.67042	14.4514		9.97511			2.35493			3.09261			0.386156	6.13581
			0.868423	8.7937					1.00608	13.0148		0.754262	10.0084		7.77226			0.505466			3.13578			0.311489	6.62194
			0.995254						1.15569	13.3807		1.53667	9.53437		9.56877			0.9564			0.855886			2.41818	7.50189
			1.25975						1.13978			1.48432			0.0970586			0.328133			0.385684			1.83264
			1.36901									1.33775			0.32197			0.981019			0.516017			1.92375
															0.234068

## Sheet: Fig 10
Fig 10B
Fig 10C
Fig 10E
Fig 10F
Fig 10G
	PBS		SA-EVs		SA△Fbp62-EVs			SA△Tmpc-EVs			SA△Fbp62+Tmpc-EVs
Fig 10H
SA-EVs	SA△Fbp62 -EVs	SA△Tmpc-EVs	SA△Fbp62+Tmpc-EVs
2	0	1	0
1	0	0	0
1	1	0	0
0	0	0	0
0	0	0	0
1	0	0	0

## Sheet: Fig 11
Fig 11A		TNF-a						IL-6						IL-17A						MIP-1a
PBS	SA-EVs	SA△Fbp62-EVs	SA△Tmpc -EVs	SA△Fbp62+△Tmpc-EVs		PBS	SA-EVs	SA△Fbp62-EVs	SA△Tmpc -EVs	SA△Fbp62+△Tmpc-EVs		PBS	SA-EVs	SA△Fbp62-EVs	SA△Tmpc -EVs	SA△Fbp62+△Tmpc-EVs		PBS	SA-EVs	SA△Fbp62-EVs	SA△Tmpc -EVs	SA△Fbp62+△Tmpc-EVs
2.82	19.02	12.65	12.54	6.47		26.84	40.62	35.81	40.44	24.77		8.03	25.5	16.73	11.45	6.57		7.29	12.07	7.47	16.2	11.2
6.78	19.88	13.29	12.45	10.54		26.69	36.77	25.63	28.73	18.91		6.49	12.7	9.76	12.14	10.94		9.85	16.82	9.41	11.58	4.23
7.19	16.27	14.22	10.36	10.42		29.08	53.88	39.98	38.38	26.04		9.64	20.88	13.62	23.59	13.47		3.45	17.75	15.33	15.34	9.67
3.34	16.74	10.79	17.29	13.6		28.99	50.09	36.22	28.25	20.32		5.62	30.29	12.05	21.47	2.74		4.61	11.03	14.38	4.66	3.41
7.38	15.86	15.64	17.52	5.77		16.05	43.1	30.75	48.41	15.42		1.96	15.9	26.97	15.82	6.12		1.29	9.4	13.59	3.77	1.79
5.99	19.92	11.73	13.72	7.13		22.53	39.16	36.14	40.71	25.45		10.99	19.73	12.68	21.25	9.43		1.65	14.64	5.72	13.45	2.36
		IL-12						IFN-a						IL-1β						MCP-1
PBS	SA-EVs	SA△Fbp62-EVs	SA△Tmpc -EVs	SA△Fbp62+△Tmpc-EVs		PBS	SA-EVs	SA△Fbp62-EVs	SA△Tmpc -EVs	SA△Fbp62+△Tmpc-EVs		PBS	SA-EVs	SA△Fbp62-EVs	SA△Tmpc -EVs	SA△Fbp62+△Tmpc-EVs		PBS	SA-EVs	SA△Fbp62-EVs	SA△Tmpc -EVs	SA△Fbp62+△Tmpc-EVs
4.56	11.99	14.83	7.86	8.75		2.25	14.47	8.45	15.81	4.76		13.79	19.75	32.7	26.72	18.79		31.16	51.58	43.53	28.69	6.27
6.96	14.78	19.32	11.03	8.47		7.16	10.89	12.65	12.17	10.29		16.78	30.37	26.19	23.11	22.61		23.9	46.64	39.33	36.72	17.88
11.94	18.43	10.97	14.85	5.12		1.46	18.07	8.4	17.25	9.4		16.61	31.84	33.75	27.59	21.87		14.2	36.69	38.71	44.43	23.35
7.25	14.13	15.37	13.97	6.95		7.6	19.38	17.09	11.12	8.45		13.44	29.81	27.64	31.18	30.77		23.83	56.73	21.66	35.83	14.19
4.87	17.28	17.94	19.61	6.22		7.9	13.42	19.43	14.58	6.36		20.82	32.91	21.77	20.6	22.2		21.84	37.68	47.32	40.92	22.44
5.52	19.89	10.05	16.43	2.89		9.87	19.97	16.2	5.31	8.67		14.63	39.67	29.14	35.89	24.64		19.54	47.75	36.72	33.88	33.73
Fig 11B
		PBS		SA-EVs		SA△Fbp62-EVs			SA△Tmpc -EVs
MERGE
DAPI
SA Probe
F4/80

## Sheet: Fig S1
Fig S1A	CCL8				IL-6				IL-10				CCL20
PBS	SA-EVs	H.pylori		PBS	SA-EVs	H.pylori		PBS	SA-EVs	H.pylori		PBS	SA-EVs	H.pylori
6.56	19.61	9.44		43.52	93.14	96.37		45.3	22.59	19.51		9.67	23.59	34.93
4.59	15.63	24.77		47.52	77.66	87.06		37.63	25.82	32.13		14.56	25.67	43.19
9.61	18.18	22.25		51.58	96.01	77.81		48.09	23.91	18.23		7.62	17.69	38.31
2.56	16.05	45.87		31.11	94.97	94.86		39.32	23.48	18.41		8.54	16.02	36.67
4.54	26.04	39.52		36.65	79.9	94.88		48.23	26.71	23.39		13.53	17.8	41.78
12.54	16.16	35.59		51.95	92.52	89.27		51.12	30.43	19.86		15.56	25.19	41.46
Fig S1B
PBS	SA-EVs 0h	SA-EVs 1h	SA-EVs 2h	SA-EVs 4h
1	0.770574	12.8129	125.649	264.575

[truncated: 5 more sheets: Fig S2, Fig S3, Fig S6, Fig S7, Fig S9]
